# Supplementary material for: Warming and Elevated CO2 Interact to Drive Rapid Shifts in Marine Community Production
Source: PLoS One. 2015 Dec 29;10(12):e0145191. doi: 10.1371/journal.pone.0145191 (PMC4694712; doi:10.1371/journal.pone.0145191)
Supplement: S1 Tables — (XLSX) [file pone.0145191.s001.xlsx]

## Sheet: Tide Pool pH
Pool	Treatment	2014-07-15	2014-07-15	2014-07-16	2014-07-17	2014-07-18	2014-07-19	2014-07-20	2014-07-21	2014-07-22	2014-07-23	2014-07-24	2014-07-25	2014-07-26	2014-07-27	2014-07-28	2014-07-29	2014-07-30	2014-07-31	2014-08-01	2014-08-02	2014-08-03	2014-08-04	2014-08-05
1	CO2	7.53555	7.92794	7.69825	7.97579	7.35372	7.08575	7.15274	7.81309	6.3297	8.32032	7.96622	7.8418	5.89903	5.76505	6.71251	7.43985	7.1336	6.48282	6.54981	6.53067	8.13848	7.45899	8.25333
2	Control	7.55469	8.12891	7.86094	8.03321	7.85137	7.59298	7.43028	7.97579	7.53555	8.39688	8.05235	7.88965	7.54512	7.24844	7.41114	7.47813	7.33458	7.26759	7.68868	6.9422	8.10977	7.30587	8.25333
3	Temp	7.65997	7.92794	7.76524	8.03321	7.79395	7.64083	7.7461	8.02364	7.83223	8.09063	7.85137	8.0045	7.86094	7.09532	7.55469	7.60255	7.60255	7.32501	7.44942	7.27716	7.97579	7.50684	8.2629
4	CO2	7.49727	8.29161	7.75567	8.02364	7.83223	7.16231	7.38243	7.81309	6.33927	6.33927	7.12403	7.27716	6.48282	6.24356	6.6838	7.24844	7.36329	6.76993	6.60724	6.78907	8.03321	7.69825	8.29161
5	Temp	7.56426	8.15762	7.80352	8.11934	7.97579	7.61212	7.85137	8.53086	8.0045	8.51172	8.16719	8.16719	7.85137	7.21016	7.7461	7.59298	7.56426	7.6504	7.88008	7.31544	8.1959	7.78438	8.40645
6	Control	7.88965	8.13848	7.99493	8.20547	8.04278	8.14805	8.11934	8.66485	8.31075	8.66485	8.32989	8.32032	7.92794	7.36329	7.79395	7.70782	7.88008	7.88965	7.80352	7.45899	8.03321	7.6504	8.46387
7	Both	8.02364	8.17676	8.02364	8.14805	7.66954	7.26759	7.97579	8.58829	8.01407	8.4543	8.2629	8.2629	7.70782	7.27716	7.62169	7.64083	7.69825	7.61212	7.06661	7.02833	8.28204	7.80352	8.51172
11	CO2	7.2963	7.60255	7.43985	7.70782	6.9422	6.85606	7.14317	7.97579	7.92794	6.57852	7.11446	7.18145	6.9422	6.6838	6.74122	6.9422	6.6838	6.76993	6.47325	7.07618	8.07149	7.60255	7.59298
12	Both	6.6838	7.88008	7.47813	7.78438	7.33458	6.92305	7.32501	7.66954	6.167	6.82735	7.18145	7.08575	6.43497	6.71251	6.99005	6.97091	7.07618	6.43497	6.99005	7.04747	7.59298	7.54512	7.81309
13	CO2	7.72696	8.28204	7.65997	7.89922	7.02833	7.07618	7.23887	7.50684	6.92305	7.18145	7.28673	7.46856	7.26759	6.90391	7.18145	7.19102	7.37286	6.97091	7.63126	7.1336	8.15762	7.64083	8.39688
14.5	Temp	8.10977	8.36817	8.03321	8.21504	8.09063	8.05235	8.23419	8.87539	8.62657	8.77012	8.2629	8.30118	8.06192	7.59298	7.9088	7.87051	8.02364	7.93751	8.0045	7.49727	8.53086	8.02364	8.56915
16	Both	7.68868	7.82266	7.78438	7.77481	7.02833	6.88477	7.18145	7.89922	7.02833	7.37286	7.49727	7.76524	6.73165	6.93263	7.37286	7.2963	7.41114	6.9422	7.20059	7.11446	8.15762	7.60255	8.50215
17	Temp	7.56426	7.88008	7.70782	7.72696	7.20059	7.40157	7.59298	8.48301	7.97579	8.44473	7.92794	7.97579	7.52598	7.10489	7.61212	7.35372	7.44942	7.52598	7.54512	7.2293	8.12891	7.60255	8.41602
17.5	Control	8.14805	8.28204	7.82266	7.94708	8.30118	7.88965	7.82266	8.46387	8.1002	8.09063	8.17676	7.82266	8.14805	7.88965	8.13848	7.97579	7.68868	7.72696	8.01407	7.58341	8.12891	7.67911	8.60743
18	Both	7.86094	8.2629	7.59298	7.56426	7.392	7.54512	7.18145	7.64083	6.54981	7.12403	7.76524	7.85137	6.29142	6.49239	6.74122	7.28673	7.20059	6.79864	7.392	7.45899	8.06192	7.57383	8.33946
19	Control	8.12891	8.30118	8.01407	8.10977	8.12891	8.05235	8.01407	8.31075	7.98536	8.25333	7.9088	8.03321	7.50684	7.38243	7.47813	7.57383	7.78438	7.7461	7.67911	7.8418	8.18633	8.13848	8.38731
23	CO2	8.36817	8.57872	8.20547	8.34903	7.46856	7.96622	8.40645	8.0045	6.81778	7.06661	7.27716	7.60255	7.97579	7.04747	6.83692	7.21973	6.97091	7.17188	6.9422	7.2963	8.55	8.31075	8.60743
24	Temp	8.24376	8.34903	8.20547	8.29161	7.97579	8.15762	8.12891	8.64571	8.10977	8.44473	7.97579	8.05235	7.88008	7.51641	7.6504	7.58341	7.82266	8.0045	7.91837	7.97579	8.20547	8.15762	8.48301
26	Control	7.94708	8.30118	7.92794	8.16719	8.21504	7.89922	7.26759	8.32032	7.54512	8.01407	7.47813	7.52598	7.37286	7.28673	7.49727	7.41114	7.69825	7.70782	7.98536	7.91837	8.37774	8.30118	8.69356
27	Both	7.44942	7.73653	7.40157	7.56426	6.45411	6.71251	6.64552	6.61681	6.3297	6.76036	7.24844	7.41114	6.72208	6.9422	6.9422	6.39669	6.7795	6.76993	6.21485	6.67423	7.55469	7.54512	7.76524
Ocean		8.36817	8.57872	8.20547	8.34903	7.46856	7.96622	8.40645	8.0045	6.81778	7.06661	7.27716	7.60255	7.97579	7.04747	6.83692	7.21973	6.97091	7.17188	6.9422	7.2963	8.55	8.31075	8.60743

## Sheet: Tide Pool Temp
Date time	Pool 1	Pool 2	Pool 3	Pool 4	Pool 5	Pool 6	Pool 7	Pool 11	Pool 12	Pool 13	Pool 14.5	Pool 16	Pool 17	Pool 17.5	Pool 18	Pool 19	Pool 23	Pool 24	Pool 26	Pool 27
2014-07-15 09:10:00	14.266	14.266	14.409	14.529	15.031	14.002	14.146	14.194	14.337	14.505	14.194	14.649	15.103	17.486	17.415	14.84	15.223	14.577	16.796	15.605
2014-07-15 09:20:00	14.218	14.385	14.385	14.625	15.055	14.026	14.146	14.146	14.242	14.29	14.122	14.146	14.146	16.463	15.7	15.055	15.294	14.481	17.177	15.915
2014-07-15 09:30:00	14.17	14.553	14.361	14.792	15.127	14.026	14.17	14.098	14.17	14.17	14.05	14.074	14.074	16.463	15.581	15.031	15.199	14.409	16.892	15.867
2014-07-15 09:40:00	14.17	15.175	14.385	15.127	15.39	14.074	14.17	14.05	14.122	14.242	14.074	14.05	14.074	16.558	15.557	15.079	15.27	14.409	16.892	15.748
2014-07-15 09:50:00	14.074	15.629	14.337	15.963	15.986	14.17	14.194	14.098	14.194	14.768	14.529	14.074	14.098	16.725	15.557	15.103	15.438	14.385	16.987	15.772
2014-07-15 10:00:00	14.026	15.915	14.314	16.225	16.01	14.218	14.146	14.002	14.457	15.748	14.912	14.074	14.361	17.629	16.177	15.366	15.652	14.385	17.106	15.772
2014-07-15 10:10:00	13.978	16.415	14.266	16.796	16.439	14.266	14.098	13.978	14.625	16.511	15.318	14.074	14.601	18.01	16.415	16.082	16.63	14.457	18.01	16.415
2014-07-15 10:20:00	14.002	16.701	14.266	17.368	16.63	14.29	14.098	14.002	14.864	17.272	15.509	14.074	14.888	18.533	16.606	16.225	16.963	14.409	18.39	16.939
2014-07-15 10:30:00	13.978	17.058	14.266	17.534	17.13	14.337	14.05	14.314	14.792	17.891	15.963	14.074	15.175	18.889	16.749	16.415	17.391	14.361	18.818	17.391
2014-07-15 10:40:00	13.954	17.415	14.266	18.01	17.391	14.337	14.026	14.529	15.031	18.461	16.32	14.098	15.963	19.389	17.724	16.511	17.867	14.337	19.341	17.843
2014-07-15 10:50:00	14.026	17.748	14.242	18.557	17.701	14.361	14.026	14.721	15.199	19.222	16.558	14.122	16.249	19.865	17.819	16.606	18.485	14.29	19.793	18.414
2014-07-15 11:00:00	14.146	18.057	14.266	18.889	17.938	14.409	14.05	14.984	15.318	19.746	16.892	14.146	16.392	20.222	17.867	16.558	18.937	14.337	20.293	19.008
2014-07-15 11:10:00	14.29	18.366	14.361	19.484	18.319	14.433	14.098	15.39	15.414	20.317	17.344	14.194	16.773	20.579	17.962	16.654	19.46	14.314	20.793	19.365
2014-07-15 11:20:00	14.457	18.675	14.505	19.865	18.58	14.505	14.17	15.629	15.342	20.65	17.534	14.337	17.034	20.698	18.129	16.773	19.888	14.361	20.865	19.627
2014-07-15 11:30:00	14.625	19.032	14.745	20.222	18.889	14.601	14.218	15.843	15.366	21.246	17.891	14.505	17.368	20.96	18.295	16.892	20.269	14.385	21.127	19.912
2014-07-15 11:40:00	14.792	19.46	15.175	20.627	19.222	14.745	14.337	16.272	15.414	21.724	18.295	14.792	17.748	21.27	18.533	17.034	20.793	14.457	21.39	20.246
2014-07-15 11:50:00	14.912	19.77	15.819	20.793	19.555	14.936	14.457	16.439	15.557	22.058	18.699	15.127	18.057	21.413	18.818	17.272	21.151	14.529	21.7	20.627
2014-07-15 12:00:00	15.175	20.055	16.368	21.079	19.96	15.223	14.84	16.63	15.629	22.369	19.056	15.509	18.39	21.533	19.127	17.439	21.413	14.649	21.939	20.889
2014-07-15 12:10:00	15.605	20.365	16.915	21.39	20.269	15.485	15.676	16.915	15.724	22.8	19.46	15.939	18.699	21.819	19.365	17.605	21.772	14.768	22.417	21.223
2014-07-15 12:20:00	16.106	20.77	17.463	21.772	20.555	15.724	16.249	17.225	15.939	23.232	19.841	16.439	19.08	22.226	19.603	17.891	22.226	14.936	22.896	21.533
2014-07-15 12:30:00	16.272	21.008	17.867	22.011	20.865	15.986	16.773	17.463	16.177	23.569	20.079	16.939	19.341	22.393	19.793	18.105	22.561	15.103	23.16	21.748
2014-07-15 12:40:00	16.463	21.103	18.01	21.939	20.984	16.201	17.177	17.463	16.368	23.569	20.103	17.296	19.579	22.298	19.984	18.319	22.633	15.294	22.92	21.748
2014-07-15 12:50:00	16.892	21.294	18.39	22.178	21.318	16.487	17.701	17.796	16.606	23.954	20.365	17.629	19.888	22.369	20.222	18.699	22.968	15.461	23.208	21.891
2014-07-15 13:00:00	17.368	21.676	18.818	22.585	21.7	16.796	18.247	18.366	17.058	24.363	20.65	18.414	20.222	22.657	20.412	19.199	23.376	15.724	23.4	22.106
2014-07-15 13:10:00	17.724	21.843	19.056	22.8	21.915	17.082	18.675	18.652	17.272	24.532	20.913	19.175	20.436	22.944	20.65	19.603	23.665	15.963	23.304	22.13
2014-07-15 13:20:00	17.986	21.891	19.222	22.8	22.082	17.368	19.008	19.008	17.748	24.46	21.127	19.532	20.603	23.136	20.841	19.746	23.665	16.177	23.088	21.867
2014-07-15 13:30:00	18.224	22.13	19.46	22.872	22.202	17.653	19.389	19.389	18.295	24.339	21.294	19.96	20.793	23.376	21.103	19.936	23.737	16.463	22.896	21.628
2014-07-15 13:40:00	18.105	21.891	19.365	22.106	22.034	17.748	19.294	19.413	18.105	23.857	21.103	19.746	20.507	23.064	21.366	19.793	23.04	16.606	22.058	20.913
2014-07-15 13:50:00	18.176	21.795	19.294	22.082	22.226	17.891	19.603	19.222	18.771	23.978	21.199	19.984	20.913	22.992	21.581	19.888	22.992	16.606	21.891	20.793
2014-07-15 14:00:00	18.319	21.772	19.294	22.345	22.441	18.105	19.936	19.888	19.532	24.122	21.175	20.269	21.151	23.112	21.819	19.888	18.675	16.749	18.39	20.722
2014-07-15 14:10:00	18.699	21.891	19.389	22.705	22.513	18.461	20.293	21.127	20.365	24.46	21.103	20.603	21.318	23.376	22.011	18.295	17.391	17.106	17.439	20.817
2014-07-15 14:20:00	18.271	19.175	17.891	22.393	21.652	17.391	20.531	21.581	18.247	24.267	20.96	20.722	21.27	23.304	22.034	17.439	17.391	16.63	16.963	18.366
2014-07-15 14:30:00	17.034	17.13	17.011	21.127	17.344	17.034	20.507	18.129	17.082	18.557	20.913	20.77	21.079	22.968	22.034	17.034	17.415	16.153	16.63	16.487
2014-07-15 14:40:00	16.868	16.844	16.844	17.534	17.058	17.058	20.174	16.987	16.773	16.654	19.008	20.365	20.96	19.817	21.867	16.796	17.011	15.986	16.415	15.963
2014-07-15 14:50:00	16.677	16.677	16.701	16.82	16.844	16.892	17.891	16.606	16.534	16.439	16.63	20.031	20.246	17.034	19.698	16.773	17.225	15.557	15.796	15.748
2014-07-15 15:00:00	16.63	16.63	16.654	16.654	16.654	16.606	16.844	16.392	16.439	16.344	16.534	17.296	18.271	16.868	18.604	16.654	17.082	15.414	15.557	15.485
2014-07-15 15:10:00	16.487	16.487	16.534	16.511	16.511	16.511	16.654	16.272	16.344	16.296	16.439	16.606	16.725	16.677	16.892	16.725	16.892	15.414	15.414	15.438
2014-07-15 15:20:00	16.487	16.487	16.511	16.511	16.558	16.558	16.725	16.344	16.392	16.272	16.368	16.511	16.582	16.654	16.558	16.534	16.106	15.318	15.318	15.438
2014-07-15 15:30:00	16.534	16.582	16.558	16.63	16.63	16.63	16.82	16.558	16.558	16.415	16.415	16.511	16.606	16.606	16.439	15.915	15.509	15.223	15.199	15.39
2014-07-15 15:40:00	16.511	16.534	16.534	16.511	16.534	16.558	16.725	16.558	16.534	16.439	16.344	16.511	16.558	16.582	16.344	15.27	15.127	15.127	15.103	15.485
2014-07-15 15:50:00	16.034	16.034	16.034	16.01	16.082	16.153	16.32	16.32	16.368	16.272	16.32	16.415	16.415	16.439	16.225	15.055	15.008	14.984	14.984	14.936
2014-07-15 16:00:00	16.129	16.153	16.106	16.225	16.344	16.368	16.511	16.32	16.368	16.249	16.32	16.415	16.439	16.439	16.344	15.127	15.055	14.912	14.936	14.864
2014-07-15 16:10:00	16.058	16.034	16.082	16.034	16.082	16.153	16.368	16.058	16.129	16.058	16.106	16.177	16.177	16.225	16.392	15.031	15.055	14.888	14.936	14.888
2014-07-15 16:20:00	16.034	16.082	16.129	16.129	16.034	16.034	16.201	15.939	15.939	15.963	15.843	15.891	15.915	15.939	15.796	15.055	15.031	14.96	15.008	14.936
2014-07-15 16:30:00	16.106	16.106	16.177	16.058	15.891	15.796	15.939	15.796	15.796	15.843	15.652	15.724	15.724	15.724	15.915	15.175	15.127	15.031	15.008	14.936
2014-07-15 16:40:00	15.843	15.796	15.915	15.724	15.676	15.629	15.748	15.7	15.772	15.748	15.652	15.843	15.843	15.819	16.249	15.175	15.127	15.055	14.984	14.84
2014-07-15 16:50:00	15.533	15.485	15.652	15.461	15.509	15.461	15.581	15.581	15.724	15.7	15.772	15.891	15.891	15.891	16.415	15.103	15.103	15.008	14.912	14.864
2014-07-15 17:00:00	15.533	15.461	15.557	15.438	15.438	15.438	15.557	15.7	15.772	15.7	15.939	15.963	15.986	15.939	16.32	15.031	15.031	14.888	14.816	14.697
2014-07-15 17:10:00	15.318	15.27	15.366	15.247	15.247	15.294	15.414	15.605	15.724	15.7	15.939	16.034	16.058	16.01	16.32	14.96	14.936	14.816	14.745	14.649
2014-07-15 17:20:00	15.247	15.27	15.294	15.27	15.27	15.27	15.414	15.891	15.915	15.819	16.01	16.129	16.153	16.106	16.415	14.912	14.864	14.745	14.673	14.601
2014-07-15 17:30:00	15.294	15.318	15.318	15.318	15.342	15.342	15.509	16.01	16.034	15.891	16.034	16.201	16.249	16.082	16.415	14.864	14.768	14.697	14.649	14.601
2014-07-15 17:40:00	15.414	15.438	15.438	15.461	15.533	15.629	15.772	15.796	15.796	15.724	15.939	16.368	16.392	16.177	16.534	14.864	14.792	14.697	14.673	14.625
2014-07-15 17:50:00	15.605	15.629	15.605	15.652	15.724	15.724	15.986	15.939	16.058	15.891	15.939	16.415	16.439	16.177	16.558	14.864	14.816	14.721	14.697	14.625
2014-07-15 18:00:00	15.7	15.748	15.724	15.796	15.843	15.819	16.082	15.963	16.034	15.915	16.034	16.392	16.463	16.272	16.63	14.864	14.84	14.721	14.721	14.625
2014-07-15 18:10:00	15.796	15.843	15.819	15.843	15.939	15.867	16.082	16.058	16.106	16.034	15.986	16.296	16.392	16.272	16.654	15.079	14.912	14.745	14.721	14.673
2014-07-15 18:20:00	15.867	15.915	15.867	15.891	16.034	15.867	16.034	16.058	16.177	16.082	15.915	16.177	16.272	16.225	16.654	15.199	15.008	14.768	14.745	14.768
2014-07-15 18:30:00	15.819	15.867	15.843	15.843	16.034	15.867	15.986	16.01	16.201	16.106	15.891	16.082	16.225	16.153	16.63	15.27	15.199	14.792	14.745	14.816
2014-07-15 18:40:00	15.748	15.819	15.748	15.724	15.986	15.843	15.891	15.915	16.153	16.082	15.796	15.986	16.106	16.058	16.606	15.27	15.199	14.792	14.84	14.84
2014-07-15 18:50:00	15.652	15.7	15.7	15.629	15.939	15.676	15.748	15.796	16.058	16.01	15.652	15.867	16.034	15.891	16.558	15.247	15.199	14.768	14.888	14.84
2014-07-15 19:00:00	15.581	15.652	15.629	15.533	15.867	15.581	15.7	15.7	16.01	15.891	15.581	15.772	15.915	15.748	16.511	15.175	15.151	14.745	14.936	14.816
2014-07-15 19:10:00	15.461	15.533	15.509	15.414	15.796	15.485	15.557	15.581	15.939	15.796	15.509	15.629	15.843	15.629	16.463	15.127	15.127	14.673	14.936	14.816
2014-07-15 19:20:00	15.318	15.438	15.39	15.342	15.724	15.366	15.485	15.461	15.867	15.7	15.438	15.509	15.772	15.509	16.392	15.103	15.055	14.625	14.936	14.768
2014-07-15 19:30:00	15.175	15.342	15.27	15.199	15.652	15.294	15.39	15.318	15.748	15.557	15.342	15.414	15.629	15.342	16.296	15.031	14.96	14.553	14.936	14.721
2014-07-15 19:40:00	15.055	15.27	15.199	15.055	15.557	15.199	15.247	15.151	15.629	15.39	15.223	15.318	15.485	15.175	16.225	14.984	14.888	14.505	14.888	14.649
2014-07-15 19:50:00	14.96	15.127	15.079	14.888	15.438	15.103	15.103	14.984	15.509	15.247	15.127	15.223	15.318	14.936	16.106	14.912	14.697	14.433	14.792	14.553
2014-07-15 20:00:00	14.936	15.008	14.984	14.792	15.342	15.008	15.031	14.84	15.366	15.103	15.031	15.103	15.199	14.768	15.986	14.816	14.625	14.361	14.745	14.529
2014-07-15 20:10:00	14.84	14.888	14.888	14.673	15.294	14.96	14.96	14.745	15.27	15.008	14.96	15.008	15.055	14.673	15.891	14.768	14.529	14.314	14.673	14.505
2014-07-15 20:20:00	14.697	14.84	14.816	14.601	15.223	14.912	14.912	14.673	15.175	14.96	14.912	14.936	14.984	14.577	15.819	14.721	14.457	14.266	14.625	14.457
2014-07-15 20:30:00	14.601	14.721	14.721	14.529	15.103	14.864	14.792	14.553	15.055	14.888	14.792	14.84	14.912	14.481	15.724	14.649	14.361	14.218	14.529	14.409
2014-07-15 20:40:00	14.505	14.625	14.601	14.457	15.008	14.792	14.721	14.433	14.936	14.84	14.697	14.745	14.768	14.337	15.629	14.601	14.29	14.146	14.433	14.337
2014-07-15 20:50:00	14.409	14.505	14.505	14.361	14.936	14.721	14.649	14.361	14.888	14.697	14.649	14.673	14.697	14.266	15.533	14.505	14.194	14.098	14.337	14.314
2014-07-15 21:00:00	14.337	14.457	14.433	14.337	14.864	14.649	14.577	14.266	14.792	14.625	14.577	14.625	14.601	14.194	15.438	14.433	14.146	14.05	14.314	14.266
2014-07-15 21:10:00	14.242	14.361	14.361	14.218	14.792	14.553	14.529	14.194	14.673	14.529	14.505	14.529	14.553	14.05	15.366	14.361	14.05	14.026	14.194	14.194
2014-07-15 21:20:00	14.146	14.266	14.266	14.098	14.697	14.505	14.409	14.05	14.577	14.409	14.409	14.457	14.433	13.93	15.247	14.29	13.93	13.954	14.074	14.098
2014-07-15 21:30:00	14.002	14.17	14.146	14.026	14.553	14.385	14.314	13.906	14.457	14.29	14.361	14.361	14.337	13.81	15.151	14.194	13.834	13.882	13.978	14.002
2014-07-15 21:40:00	13.858	14.074	14.05	14.002	14.481	14.314	14.242	13.786	14.337	14.218	14.266	14.314	14.218	13.738	15.031	14.122	13.738	13.81	13.882	13.93
2014-07-15 21:50:00	13.738	13.978	13.978	13.93	14.385	14.242	14.17	13.666	14.266	14.05	14.17	14.218	14.146	13.618	14.936	14.05	13.666	13.786	13.81	13.858
2014-07-15 22:00:00	13.666	13.882	13.906	13.882	14.29	14.146	14.074	13.594	14.17	14.122	14.122	14.17	14.05	13.642	14.84	13.978	13.57	13.714	13.762	13.81
2014-07-15 22:10:00	13.618	13.762	13.834	13.834	14.242	14.074	14.002	13.57	14.05	14.098	14.074	14.098	14.002	13.57	14.792	13.954	13.473	13.69	13.714	13.786
2014-07-15 22:20:00	13.546	13.69	13.786	13.69	14.17	14.026	13.978	13.522	13.954	13.906	14.026	14.026	13.93	13.546	14.721	13.906	13.425	13.642	13.642	13.738
2014-07-15 22:30:00	13.497	13.69	13.738	13.642	14.098	13.978	13.93	13.401	13.906	13.786	13.978	14.002	13.858	13.497	14.649	13.882	13.377	13.594	13.594	13.714
2014-07-15 22:40:00	13.425	13.594	13.666	13.594	14.05	13.954	13.882	13.353	13.834	13.786	13.954	13.954	13.786	13.401	14.577	13.81	13.281	13.546	13.618	13.666
2014-07-15 22:50:00	13.401	13.57	13.618	13.522	13.978	13.93	13.786	13.281	13.666	13.738	13.906	13.93	13.738	13.329	14.505	13.786	13.305	13.497	13.594	13.594
2014-07-15 23:00:00	13.305	13.522	13.522	13.522	13.93	13.882	13.69	13.161	13.57	13.666	13.834	13.858	13.69	13.257	14.433	13.714	13.161	13.449	13.522	13.522
2014-07-15 23:10:00	13.161	13.449	13.449	13.546	13.858	13.81	13.642	13.088	13.57	13.57	13.762	13.786	13.594	13.161	14.337	13.594	13.088	13.401	13.449	13.425
2014-07-15 23:20:00	13.064	13.305	13.377	13.497	13.738	13.762	13.57	13.016	13.497	13.449	13.69	13.714	13.473	13.112	14.242	13.57	12.992	13.329	13.329	13.401
2014-07-15 23:30:00	13.04	13.281	13.329	13.425	13.666	13.69	13.497	12.92	13.449	13.497	13.642	13.666	13.425	13.016	14.194	13.497	12.944	13.305	13.257	13.329
2014-07-15 23:40:00	13.064	13.257	13.281	13.329	13.618	13.69	13.473	12.871	13.401	13.473	13.618	13.618	13.377	12.968	14.17	13.449	12.92	13.281	13.209	13.257
2014-07-15 23:50:00	13.016	13.185	13.257	13.257	13.57	13.666	13.425	12.799	13.281	13.377	13.57	13.57	13.305	12.896	14.074	13.425	12.871	13.233	13.137	13.209
2014-07-16	12.92	13.161	13.137	13.161	13.522	13.594	13.377	12.727	13.329	13.281	13.497	13.497	13.233	12.799	14.026	13.377	12.799	13.185	13.064	13.112
2014-07-16 00:10:00	12.823	13.112	13.088	13.088	13.425	13.546	13.305	12.63	13.257	13.209	13.449	13.449	13.161	12.727	13.93	13.305	12.703	13.137	12.944	13.064
2014-07-16 00:20:00	12.871	13.016	13.04	13.016	13.377	13.497	13.233	12.558	13.112	13.137	13.377	13.401	13.112	12.606	13.858	13.233	12.654	13.088	12.92	12.944
2014-07-16 00:30:00	12.871	12.992	12.992	12.944	13.281	13.449	13.161	12.437	13.016	13.137	13.329	13.353	13.064	12.534	13.81	13.185	12.558	13.04	12.799	12.896
2014-07-16 00:40:00	12.823	12.871	12.944	12.92	13.209	13.353	13.112	12.389	12.92	13.088	13.233	13.305	13.016	12.485	13.714	13.161	12.485	12.992	12.703	12.823
2014-07-16 00:50:00	12.799	12.847	12.871	12.896	13.137	13.281	13.016	12.34	12.847	13.04	13.185	13.281	12.992	12.485	13.642	13.112	12.437	12.944	12.654	12.871
2014-07-16 01:00:00	12.823	12.751	12.823	12.847	13.064	13.233	12.992	12.292	12.799	12.968	13.137	13.233	12.944	12.413	13.594	13.064	12.364	12.92	12.606	12.751
2014-07-16 01:10:00	12.799	12.727	12.799	12.823	13.016	13.185	12.944	12.219	12.727	12.944	13.088	13.185	12.896	12.34	13.546	12.992	12.316	12.871	12.606	12.727
2014-07-16 01:20:00	12.678	12.703	12.703	12.775	12.944	13.185	12.871	12.195	12.678	12.871	13.064	13.209	12.871	12.316	13.473	12.992	12.268	12.847	12.558	12.654
2014-07-16 01:30:00	12.63	12.703	12.678	12.799	12.896	13.161	12.823	12.147	12.63	12.823	13.016	13.161	12.847	12.268	13.425	12.944	12.219	12.823	12.534	12.63
2014-07-16 01:40:00	12.534	12.654	12.63	12.775	12.847	13.112	12.775	12.05	12.606	12.847	12.968	13.137	12.799	12.243	13.401	12.896	12.219	12.799	12.485	12.558
2014-07-16 01:50:00	12.582	12.654	12.654	12.775	12.823	13.064	12.775	12.098	12.678	12.968	12.944	13.137	12.775	12.243	13.401	12.896	13.738	12.799	13.185	12.558
2014-07-16 02:00:00	12.63	12.678	12.799	12.896	12.823	13.04	12.775	12.195	12.751	13.04	12.968	13.137	12.823	12.292	13.425	13.882	14.194	13.401	13.546	12.606
2014-07-16 02:10:00	12.871	13.112	13.81	12.896	12.871	13.978	12.799	12.219	13.112	13.112	12.992	13.185	12.847	12.364	13.425	14.098	14.098	13.546	13.594	13.04
2014-07-16 02:20:00	13.834	13.954	14.146	12.92	13.786	14.266	12.847	12.243	13.594	13.137	13.016	13.185	12.871	12.413	13.449	14.074	13.858	13.618	13.642	13.425
2014-07-16 02:30:00	14.218	14.218	14.242	13.522	14.314	14.29	12.847	14.002	14.409	14.266	13.016	13.185	12.896	12.437	13.449	13.978	13.762	13.618	13.618	13.546
2014-07-16 02:40:00	14.266	14.242	14.266	14.146	14.29	14.242	12.896	14.29	14.457	14.361	13.786	13.185	12.896	13.666	13.473	13.786	13.618	13.594	13.594	13.546
2014-07-16 02:50:00	14.17	14.122	14.146	14.098	14.218	14.194	13.473	14.218	14.361	14.29	14.409	13.233	12.92	14.074	13.497	13.714	13.57	13.594	13.594	13.546
2014-07-16 03:00:00	13.978	13.93	13.954	13.93	14.05	14.122	14.098	14.17	14.314	14.218	14.385	13.233	12.968	14.194	13.449	13.594	13.546	13.57	13.57	13.522
2014-07-16 03:10:00	13.954	13.954	13.93	13.954	14.074	14.098	14.146	14.098	14.218	14.17	14.337	14.146	14.05	14.218	13.906	13.546	13.546	13.546	13.546	13.497
2014-07-16 03:20:00	13.906	13.906	13.882	13.93	14.026	14.026	14.098	14.026	14.17	14.122	14.266	14.17	14.17	14.122	14.122	13.497	13.522	13.522	13.497	13.473
2014-07-16 03:30:00	13.834	13.786	13.81	13.786	13.882	13.93	14.002	14.026	14.17	14.098	14.194	14.122	14.122	14.074	14.218	13.473	13.473	13.497	13.449	13.449
2014-07-16 03:40:00	13.786	13.762	13.762	13.762	13.834	13.858	13.93	13.978	14.122	14.05	14.146	14.074	14.074	14.002	14.146	13.401	13.425	13.449	13.401	13.377
2014-07-16 03:50:00	13.714	13.69	13.666	13.714	13.834	13.81	13.882	14.05	14.194	14.074	14.242	14.026	14.026	13.978	14.026	13.401	13.401	13.401	13.377	13.353
2014-07-16 04:00:00	13.642	13.642	13.642	13.642	13.762	13.738	13.834	14.074	14.194	14.074	14.194	14.026	14.026	13.978	14.098	13.377	13.377	13.377	13.377	13.353
2014-07-16 04:10:00	13.642	13.738	13.618	13.714	13.834	13.762	13.834	14.122	14.242	14.098	14.218	14.002	14.002	13.978	14.17	13.353	13.353	13.377	13.353	13.329
2014-07-16 04:20:00	13.642	13.666	13.618	13.69	13.882	13.858	13.93	14.194	14.314	14.17	14.314	14.05	14.05	14.026	14.218	13.353	13.353	13.353	13.353	13.329
2014-07-16 04:30:00	13.786	13.93	13.738	13.93	14.05	13.954	14.002	14.242	14.361	14.194	14.385	14.146	14.17	14.122	14.266	13.329	13.353	13.353	13.353	13.353
2014-07-16 04:40:00	13.834	13.93	13.81	13.93	14.074	14.05	14.098	14.314	14.433	14.29	14.409	14.218	14.218	14.194	14.266	13.329	13.329	13.329	13.329	13.353
2014-07-16 04:50:00	13.882	13.954	13.834	13.954	14.098	14.074	14.146	14.314	14.433	14.266	14.385	14.242	14.266	14.218	14.266	13.305	13.329	13.329	13.329	13.449
2014-07-16 05:00:00	14.002	14.074	13.978	14.05	14.146	14.122	14.194	14.242	14.385	14.266	14.337	14.218	14.218	14.17	14.242	13.497	13.353	13.329	13.353	13.473
2014-07-16 05:10:00	14.098	14.098	14.098	14.098	14.17	14.17	14.218	14.266	14.385	14.266	14.266	14.194	14.17	14.146	14.218	13.618	13.425	13.353	13.353	13.425
2014-07-16 05:20:00	14.098	14.074	14.074	14.074	14.146	14.17	14.218	14.194	14.314	14.194	14.194	14.194	14.17	14.122	14.218	13.57	13.353	13.329	13.329	13.377
2014-07-16 05:30:00	14.026	14.002	14.002	14.002	14.098	14.122	14.194	14.05	14.146	14.074	14.122	14.17	14.098	14.074	14.194	13.594	13.401	13.353	13.329	13.449
2014-07-16 05:40:00	13.93	13.93	13.93	13.882	14.026	14.074	14.122	13.93	14.074	13.978	14.074	14.098	14.026	13.978	14.146	13.642	13.473	13.353	13.329	13.497
2014-07-16 05:50:00	13.93	13.93	13.93	13.762	14.026	14.002	14.074	13.882	14.05	13.93	14.05	13.978	13.906	13.858	14.074	13.594	13.497	13.329	13.329	13.377
2014-07-16 06:00:00	13.93	13.906	13.906	13.594	14.002	13.954	13.978	13.834	14.002	13.858	13.978	13.906	13.786	13.762	14.002	13.618	13.449	13.329	13.305	13.329
2014-07-16 06:10:00	13.882	13.858	13.858	13.449	13.954	13.954	13.906	13.738	13.93	13.69	13.906	13.81	13.738	13.642	13.954	13.594	13.425	13.305	13.305	13.281
2014-07-16 06:20:00	13.834	13.81	13.762	13.401	13.93	13.978	13.81	13.666	13.858	13.594	13.858	13.786	13.714	13.546	13.93	13.594	13.473	13.305	13.305	13.257
2014-07-16 06:30:00	13.762	13.762	13.738	13.425	13.858	13.978	13.762	13.642	13.81	13.594	13.81	13.762	13.69	13.497	13.882	13.594	13.449	13.305	13.353	13.209
2014-07-16 06:40:00	13.714	13.738	13.714	13.305	13.834	13.93	13.738	13.594	13.786	13.57	13.81	13.714	13.69	13.497	13.882	13.522	13.401	13.305	13.329	13.209
2014-07-16 06:50:00	13.69	13.69	13.69	13.329	13.786	13.93	13.714	13.546	13.762	13.522	13.762	13.666	13.618	13.497	13.882	13.497	13.353	13.305	13.329	13.161
2014-07-16 07:00:00	13.738	13.714	13.714	13.497	13.858	13.954	13.762	13.618	13.858	13.666	13.834	13.714	13.642	13.57	13.93	13.522	13.425	13.329	13.425	13.257
2014-07-16 07:10:00	13.81	13.786	13.786	13.642	13.93	13.978	13.81	13.666	13.882	13.858	13.882	13.786	13.714	13.69	13.978	13.57	13.546	13.377	13.57	13.353
2014-07-16 07:20:00	13.858	13.858	13.858	13.762	13.978	14.002	13.882	13.714	13.954	13.93	13.906	13.834	13.786	13.786	14.05	13.618	13.642	13.425	13.666	13.449
2014-07-16 07:30:00	13.93	13.906	13.906	13.834	14.026	14.026	13.906	13.786	14.002	14.026	13.954	13.906	13.834	13.858	14.074	13.666	13.738	13.473	13.738	13.497
2014-07-16 07:40:00	13.978	13.978	13.954	13.93	14.122	14.074	13.978	13.834	14.098	14.122	14.002	13.954	13.906	13.954	14.146	13.762	13.81	13.522	13.834	13.594
2014-07-16 07:50:00	14.002	14.026	14.026	14.05	14.194	14.122	14.05	13.93	14.194	14.242	14.074	14.002	13.978	14.074	14.218	13.81	13.906	13.594	13.954	13.666
2014-07-16 08:00:00	14.026	14.074	14.05	14.122	14.218	14.146	14.074	14.002	14.194	14.242	14.122	14.05	14.026	14.146	14.266	13.834	13.978	13.642	14.002	13.714
2014-07-16 08:10:00	14.05	14.098	14.074	14.146	14.266	14.194	14.098	14.026	14.266	14.29	14.146	14.074	14.074	14.17	14.314	13.858	14.002	13.666	14.026	13.762
2014-07-16 08:20:00	14.074	14.122	14.074	14.146	14.29	14.242	14.122	14.026	14.266	14.314	14.194	14.074	14.098	14.17	14.361	13.882	14.026	13.69	14.05	13.786
2014-07-16 08:30:00	14.098	14.146	14.122	14.194	14.361	14.266	14.17	14.098	14.29	14.433	14.218	14.122	14.146	14.218	14.409	13.93	14.098	13.738	14.17	13.882
2014-07-16 08:40:00	14.17	14.218	14.194	14.266	14.433	14.337	14.218	14.17	14.385	14.601	14.266	14.146	14.17	14.266	14.457	13.978	14.17	13.786	14.266	13.954
2014-07-16 08:50:00	14.242	14.266	14.242	14.337	14.481	14.361	14.266	14.242	14.481	14.649	14.29	14.194	14.218	14.314	14.529	14.026	14.266	13.81	14.314	14.002
2014-07-16 09:00:00	14.337	14.385	14.337	14.505	14.625	14.433	14.433	14.361	14.625	14.864	14.385	14.266	14.314	14.457	14.601	14.146	14.409	13.906	14.529	14.146
2014-07-16 09:10:00	14.505	14.529	14.457	14.721	14.792	14.505	14.553	14.529	14.792	15.103	14.481	14.337	14.409	14.649	14.697	14.266	14.601	14.002	14.721	14.266
2014-07-16 09:20:00	14.697	14.673	14.577	14.912	14.936	14.553	14.697	14.697	14.96	15.39	14.601	14.457	14.529	14.84	14.816	14.409	14.792	14.122	14.936	14.409
2014-07-16 09:30:00	14.864	14.84	14.721	15.151	15.103	14.649	14.864	14.912	15.103	15.676	14.768	14.553	14.649	15.079	14.936	14.553	15.055	14.266	15.127	14.625
2014-07-16 09:40:00	15.079	15.055	14.912	15.39	15.27	14.721	15.008	15.103	15.199	16.01	14.888	14.649	14.721	15.342	15.031	14.721	15.318	14.385	15.342	14.816
2014-07-16 09:50:00	15.199	15.247	15.031	15.533	15.366	14.792	15.079	15.27	15.366	16.201	15.008	14.745	14.816	15.509	15.151	14.84	15.485	14.481	15.509	14.96
2014-07-16 10:00:00	15.318	15.318	15.103	15.605	15.461	14.84	15.175	15.366	15.39	16.153	15.055	14.864	14.912	15.605	15.247	14.912	15.605	14.577	15.557	15.031
2014-07-16 10:10:00	15.39	15.414	15.151	15.581	15.557	14.888	15.247	15.461	15.414	16.129	15.079	14.912	14.984	15.652	15.318	14.984	15.676	14.673	15.557	15.103
2014-07-16 10:20:00	15.461	15.485	15.247	15.652	15.629	14.936	15.294	15.533	15.509	16.177	15.127	14.96	15.031	15.724	15.414	15.079	15.796	14.745	15.629	15.151
2014-07-16 10:30:00	15.509	15.605	15.342	15.796	15.748	15.008	15.414	15.652	15.652	16.368	15.199	15.031	15.127	15.843	15.557	15.175	15.939	14.84	15.772	15.247
2014-07-16 10:40:00	15.724	15.724	15.485	15.986	15.891	15.103	15.557	15.796	15.867	16.534	15.342	15.103	15.223	15.986	15.676	15.318	16.082	14.936	15.939	15.39
2014-07-16 10:50:00	15.939	15.891	15.652	16.201	16.058	15.199	15.676	16.01	16.034	16.796	15.461	15.199	15.318	16.177	15.748	15.438	16.296	15.008	16.177	15.557
2014-07-16 11:00:00	16.034	16.01	15.748	16.296	16.106	15.247	15.7	16.129	16.106	16.868	15.509	15.27	15.366	16.32	15.867	15.557	16.392	15.127	16.249	15.652
2014-07-16 11:10:00	16.106	16.106	15.843	16.344	16.177	15.27	15.843	16.225	16.153	16.915	15.581	15.39	15.438	16.415	15.939	15.629	16.487	15.223	16.32	15.7
2014-07-16 11:20:00	16.249	16.249	15.963	16.463	16.32	15.366	15.986	16.439	16.32	17.034	15.724	15.461	15.557	16.558	16.106	15.796	16.677	15.318	16.487	15.867
2014-07-16 11:30:00	16.511	16.511	16.177	16.844	16.63	15.485	16.153	16.677	16.606	17.629	16.01	15.557	15.7	16.892	16.296	15.986	17.034	15.438	16.796	16.177
2014-07-16 11:40:00	16.749	16.773	16.392	17.225	16.796	15.581	16.272	16.963	16.844	17.962	16.177	15.7	15.796	17.201	16.368	16.177	17.344	15.581	17.011	16.32
2014-07-16 11:50:00	16.892	16.892	16.558	17.344	16.892	15.676	16.392	17.13	17.011	18.081	16.32	15.843	15.915	17.391	16.487	16.32	17.534	15.676	17.249	16.487
2014-07-16 12:00:00	16.963	16.939	16.606	17.272	16.892	15.724	16.463	17.13	16.915	17.891	16.32	15.939	15.963	17.391	16.606	16.392	17.558	15.748	17.201	16.511
2014-07-16 12:10:00	16.82	16.892	16.558	17.011	16.892	15.724	16.415	16.987	16.701	17.629	16.201	15.986	16.01	17.272	16.654	16.368	17.391	15.796	17.13	16.439
2014-07-16 12:20:00	16.701	16.844	16.511	16.82	16.939	15.772	16.487	16.844	16.654	17.415	16.129	16.01	16.058	17.13	16.701	16.32	17.296	15.796	17.058	16.415
2014-07-16 12:30:00	16.701	16.82	16.511	16.796	17.034	15.819	16.534	16.844	16.773	17.439	16.177	16.01	16.153	17.082	16.796	16.344	17.249	15.819	17.082	16.439
2014-07-16 12:40:00	16.82	16.868	16.558	16.892	17.13	15.891	16.606	16.939	16.844	17.582	16.225	16.034	16.272	17.106	16.892	16.392	17.32	15.843	17.082	16.463
2014-07-16 12:50:00	16.987	16.939	16.677	17.034	17.153	15.963	16.677	17.034	16.939	17.677	16.32	16.082	16.368	17.177	16.939	16.511	17.439	15.939	17.106	16.534
2014-07-16 13:00:00	17.201	17.106	16.82	17.272	17.296	16.082	16.82	17.32	17.272	17.938	16.511	16.201	16.439	17.391	17.034	16.701	17.677	16.034	17.32	16.701
2014-07-16 13:10:00	17.296	17.296	17.034	17.558	17.463	16.177	17.011	17.558	17.51	18.319	16.749	16.296	16.463	17.653	17.106	16.868	17.938	16.177	17.558	16.844
2014-07-16 13:20:00	17.391	17.368	17.082	17.582	17.463	16.225	17.106	17.629	17.558	18.224	16.844	16.415	16.511	17.772	17.13	16.939	18.01	16.249	17.534	16.868
2014-07-16 13:30:00	17.368	17.391	17.13	17.534	17.486	16.272	17.106	17.582	17.463	17.772	16.892	16.511	16.558	17.819	17.249	16.939	17.962	16.296	17.486	16.796
2014-07-16 13:40:00	17.463	17.439	17.201	17.463	17.558	16.32	17.201	17.558	17.629	17.748	16.963	16.558	16.606	17.867	17.368	16.963	18.01	16.368	17.439	16.701
2014-07-16 13:50:00	17.582	17.558	17.32	17.582	17.677	16.415	17.344	17.724	17.915	17.962	17.13	16.677	16.677	18.057	17.51	17.058	18.176	16.439	17.558	16.749
2014-07-16 14:00:00	17.677	17.653	17.391	17.605	17.701	16.463	17.415	17.701	17.796	18.033	17.177	16.749	16.701	18.2	17.51	17.082	18.224	16.463	17.582	16.749
2014-07-16 14:10:00	17.653	17.582	17.368	17.344	17.701	16.487	17.415	17.463	17.415	17.748	17.201	16.796	16.725	18.176	17.51	17.011	18.129	16.511	17.51	16.582
2014-07-16 14:20:00	17.629	17.558	17.32	17.225	17.724	16.511	17.391	17.368	17.463	17.558	17.177	16.82	16.749	18.129	17.558	16.939	18.057	16.487	17.439	16.463
2014-07-16 14:30:00	17.701	17.582	17.368	17.249	17.748	16.582	17.51	17.558	17.796	17.677	17.272	16.892	16.844	18.176	17.582	16.987	18.081	16.487	17.486	16.463
2014-07-16 14:40:00	17.819	17.701	17.486	17.296	17.891	16.654	17.629	17.867	18.152	17.891	17.415	16.963	16.963	18.319	17.677	17.034	16.082	16.558	16.082	16.582
2014-07-16 14:50:00	18.081	17.843	17.272	17.582	17.986	16.796	17.772	18.247	18.461	18.438	17.558	17.082	17.082	18.604	17.748	15.7	15.294	15.223	15.294	16.749
2014-07-16 15:00:00	16.963	16.796	15.843	17.225	17.915	15.748	17.748	17.653	17.891	18.081	17.558	17.177	17.13	18.628	17.772	15.318	15.223	14.768	15.008	16.106
2014-07-16 15:10:00	15.557	15.485	15.294	16.963	15.963	15.294	17.748	16.392	15.414	17.748	17.51	17.272	17.153	18.509	17.796	15.151	15.27	14.553	14.697	15.127
2014-07-16 15:20:00	15.127	15.079	15.031	15.605	15.199	15.151	17.748	15.079	14.936	14.888	16.963	17.296	17.153	18.39	17.867	15.151	15.247	14.433	14.553	14.792
2014-07-16 15:30:00	14.984	14.936	14.96	15.008	15.031	15.079	17.296	14.912	14.984	14.816	15.318	17.272	17.153	15.748	17.915	15.031	15.175	14.361	14.457	14.697
2014-07-16 15:40:00	14.864	14.792	14.864	14.84	14.888	14.984	15.843	14.864	14.936	14.84	14.936	17.225	17.082	15.199	17.891	14.984	15.055	14.337	14.433	14.601
2014-07-16 15:50:00	14.84	14.792	14.84	14.84	14.864	14.912	15.079	14.816	14.912	14.792	14.96	15.652	15.748	15.031	17.486	14.96	14.96	14.29	14.529	14.649
2014-07-16 16:00:00	14.864	14.84	14.864	14.864	14.912	14.888	15.031	14.888	14.984	14.888	15.008	15.008	15.031	14.984	15.581	14.96	14.888	14.242	14.577	14.673
2014-07-16 16:10:00	14.888	14.864	14.912	14.864	14.912	14.912	15.055	14.936	15.031	14.912	15.008	14.912	14.888	14.984	15.055	14.984	14.912	14.218	14.529	14.84
2014-07-16 16:20:00	14.96	14.984	14.984	14.96	15.008	14.96	15.103	15.008	15.055	14.984	15.031	14.912	14.888	14.96	15.031	15.031	14.984	14.17	14.529	14.96
2014-07-16 16:30:00	15.031	15.031	15.055	15.031	15.055	15.031	15.127	14.96	15.031	14.984	15.008	14.912	14.888	14.912	14.96	14.768	15.055	14.122	14.17	14.888
2014-07-16 16:40:00	15.055	15.008	15.031	15.031	15.055	15.031	15.127	14.936	15.008	14.936	15.031	14.936	14.912	14.912	14.912	14.553	14.816	14.074	14.194	14.84
2014-07-16 16:50:00	15.008	14.936	14.96	15.031	15.079	15.079	15.175	14.96	15.055	14.984	15.055	15.031	15.008	15.008	14.984	14.433	14.625	14.17	14.29	14.792
2014-07-16 17:00:00	15.031	15.079	14.984	15.103	15.151	15.103	15.199	15.008	15.055	14.984	15.055	15.031	15.031	15.031	15.031	14.385	14.529	14.457	14.625	15.008
2014-07-16 17:10:00	15.151	15.127	15.151	15.151	15.175	15.127	15.223	15.008	15.079	14.984	15.151	15.008	15.008	15.008	15.031	14.601	14.529	14.242	14.505	15.031
2014-07-16 17:20:00	15.151	15.127	15.127	15.103	15.151	15.127	15.199	15.079	15.151	15.031	15.175	14.96	14.936	14.936	14.984	14.816	14.673	14.098	14.385	14.912
2014-07-16 17:30:00	15.151	15.127	15.151	15.127	15.151	15.127	15.199	15.103	15.175	15.079	15.151	14.96	14.96	14.936	15.127	15.031	14.864	14.074	14.481	15.031
2014-07-16 17:40:00	15.127	15.127	15.151	15.103	15.151	15.127	15.199	15.127	15.223	15.103	15.27	15.031	15.031	15.031	15.223	15.079	14.936	14.266	14.601	15.008
2014-07-16 17:50:00	15.151	15.127	15.151	15.127	15.175	15.127	15.199	15.175	15.294	15.175	15.342	15.127	15.127	15.103	15.199	15.055	15.079	14.218	14.457	15.008
2014-07-16 18:00:00	15.151	15.175	15.151	15.151	15.199	15.151	15.223	15.223	15.342	15.223	15.342	15.175	15.175	15.151	15.199	14.816	14.96	14.122	14.29	14.816
2014-07-16 18:10:00	15.175	15.199	15.175	15.175	15.199	15.175	15.247	15.27	15.366	15.247	15.342	15.223	15.223	15.175	15.199	14.792	14.912	14.146	14.505	14.936
2014-07-16 18:20:00	15.247	15.294	15.27	15.247	15.27	15.223	15.414	15.366	15.461	15.294	15.39	15.438	15.39	15.294	15.318	14.888	14.84	14.122	14.433	14.84
2014-07-16 18:30:00	15.318	15.318	15.318	15.27	15.294	15.27	15.509	15.342	15.461	15.318	15.366	15.533	15.533	15.318	15.39	14.888	14.792	14.122	14.314	14.816
2014-07-16 18:40:00	15.342	15.366	15.366	15.342	15.342	15.318	15.605	15.438	15.509	15.366	15.39	15.581	15.605	15.27	15.461	15.008	14.864	14.242	14.361	14.912
2014-07-16 18:50:00	15.39	15.366	15.39	15.414	15.39	15.366	15.724	15.629	15.605	15.414	15.414	15.605	15.7	15.247	15.509	15.079	14.816	14.29	14.601	15.055
2014-07-16 19:00:00	15.485	15.438	15.485	15.485	15.461	15.39	15.748	15.963	15.986	15.461	15.366	15.629	15.819	15.175	15.581	15.151	14.816	14.385	14.84	15.127
2014-07-16 19:10:00	15.676	15.533	15.748	15.748	15.509	15.461	15.748	16.272	16.034	15.461	15.366	15.7	15.915	15.199	15.605	15.175	14.84	14.505	15.008	15.366
2014-07-16 19:20:00	15.724	15.557	15.843	16.034	15.557	15.509	15.819	16.534	16.034	15.461	15.342	15.796	15.963	15.199	15.652	15.199	14.936	14.649	15.055	15.485
2014-07-16 19:30:00	15.676	15.509	15.772	16.225	15.557	15.509	15.915	16.654	16.153	15.461	15.27	15.819	16.058	15.175	15.676	15.27	15.055	14.721	15.008	15.581
2014-07-16 19:40:00	15.581	15.414	15.748	16.32	15.533	15.461	15.867	16.725	16.106	15.366	15.175	15.843	16.106	15.127	15.7	15.247	15.031	14.649	15.008	15.581
2014-07-16 19:50:00	15.533	15.318	15.676	16.272	15.509	15.366	15.772	16.701	15.939	15.247	15.031	15.772	15.986	14.936	15.676	15.151	14.936	14.577	14.888	15.485
2014-07-16 20:00:00	15.461	15.199	15.581	16.082	15.414	15.27	15.676	16.368	15.7	15.008	14.936	15.652	15.843	14.768	15.605	15.055	14.792	14.481	14.745	15.318
2014-07-16 20:10:00	15.318	15.079	15.461	15.796	15.318	15.223	15.557	16.058	15.581	14.768	14.792	15.557	15.676	14.625	15.485	14.936	14.673	14.409	14.649	15.175
2014-07-16 20:20:00	15.199	14.936	15.294	15.509	15.247	15.151	15.438	15.772	15.39	14.601	14.697	15.414	15.533	14.433	15.39	14.84	14.505	14.29	14.505	15.008
2014-07-16 20:30:00	15.103	14.816	15.151	15.199	15.127	15.031	15.318	15.533	15.151	14.433	14.601	15.318	15.366	14.29	15.294	14.745	14.314	14.218	14.337	14.792
2014-07-16 20:40:00	14.96	14.721	15.055	14.984	14.984	14.912	15.199	15.27	14.816	14.314	14.481	15.151	15.223	14.146	15.199	14.649	14.194	14.146	14.17	14.601
2014-07-16 20:50:00	14.792	14.577	14.888	14.697	14.888	14.745	15.031	15.055	14.697	14.194	14.385	14.984	15.031	14.002	15.079	14.529	14.026	14.074	13.978	14.409
2014-07-16 21:00:00	14.649	14.433	14.768	14.481	14.745	14.625	14.912	14.936	14.529	14.074	14.29	14.888	14.912	13.882	14.96	14.433	13.882	14.002	13.81	14.29
2014-07-16 21:10:00	14.481	14.29	14.625	14.314	14.601	14.529	14.84	14.745	14.29	14.026	14.17	14.816	14.792	13.81	14.864	14.337	13.81	13.93	13.666	14.146
2014-07-16 21:20:00	14.409	14.218	14.529	14.266	14.553	14.457	14.721	14.601	14.242	13.93	14.098	14.673	14.673	13.666	14.745	14.266	13.714	13.834	13.522	14.026
2014-07-16 21:30:00	14.29	14.074	14.385	14.194	14.433	14.385	14.601	14.409	14.074	13.81	13.978	14.577	14.529	13.546	14.649	14.17	13.594	13.786	13.473	13.882
2014-07-16 21:40:00	14.146	13.978	14.29	14.074	14.29	14.337	14.505	14.194	13.93	13.714	13.906	14.457	14.433	13.449	14.553	14.074	13.473	13.69	13.377	13.786
2014-07-16 21:50:00	14.002	13.93	14.17	13.906	14.17	14.218	14.409	14.05	13.738	13.69	13.834	14.361	14.337	13.353	14.457	13.978	13.377	13.618	13.257	13.69
2014-07-16 22:00:00	13.882	13.81	14.05	13.762	14.074	14.146	14.314	13.954	13.546	13.642	13.762	14.29	14.194	13.257	14.361	13.906	13.281	13.546	13.185	13.57
2014-07-16 22:10:00	13.882	13.738	13.978	13.714	13.93	14.098	14.242	13.834	13.401	13.522	13.714	14.194	14.098	13.185	14.29	13.81	13.185	13.497	13.112	13.497
2014-07-16 22:20:00	13.81	13.594	13.882	13.642	13.858	14.074	14.17	13.714	13.329	13.497	13.642	14.17	14.002	13.137	14.194	13.762	13.064	13.449	13.04	13.401
2014-07-16 22:30:00	13.714	13.546	13.81	13.522	13.762	14.026	14.074	13.642	13.185	13.449	13.594	14.122	13.93	12.968	14.122	13.69	13.016	13.377	12.968	13.329
2014-07-16 22:40:00	13.594	13.497	13.714	13.449	13.69	13.93	14.002	13.497	13.088	13.329	13.497	14.05	13.858	12.92	14.05	13.642	12.944	13.329	12.92	13.257
2014-07-16 22:50:00	13.449	13.401	13.618	13.425	13.618	13.882	13.906	13.401	13.064	13.233	13.425	13.978	13.786	12.847	14.002	13.546	12.799	13.257	12.847	13.209
2014-07-16 23:00:00	13.377	13.281	13.546	13.353	13.57	13.858	13.882	13.281	12.992	13.161	13.377	13.93	13.714	12.703	13.93	13.497	12.727	13.209	12.799	13.161
2014-07-16 23:10:00	13.329	13.257	13.497	13.281	13.497	13.762	13.882	13.209	12.944	13.112	13.329	13.882	13.642	12.703	13.882	13.449	12.727	13.161	12.775	13.088
2014-07-16 23:20:00	13.281	13.185	13.449	13.281	13.449	13.69	13.81	13.161	12.992	13.112	13.305	13.858	13.57	12.606	13.81	13.401	12.727	13.112	12.727	13.064
2014-07-16 23:30:00	13.257	13.137	13.401	13.329	13.425	13.666	13.762	13.161	13.016	13.112	13.257	13.834	13.522	12.654	13.786	13.377	12.654	13.088	12.727	13.064
2014-07-16 23:40:00	13.233	13.112	13.377	13.305	13.401	13.618	13.738	13.112	12.92	13.088	13.257	13.81	13.497	12.654	13.762	13.353	12.654	13.064	12.727	13.04
2014-07-16 23:50:00	13.185	13.137	13.329	13.233	13.377	13.594	13.714	13.064	12.896	13.064	13.233	13.81	13.449	12.654	13.738	13.329	12.63	13.04	12.703	13.04
2014-07-17	13.137	13.016	13.281	13.233	13.305	13.522	13.666	13.016	12.968	13.064	13.209	13.762	13.401	12.678	13.714	13.281	12.63	13.016	12.703	13.016
2014-07-17 00:10:00	13.185	12.992	13.281	13.281	13.305	13.497	13.666	13.064	13.04	13.185	13.233	13.762	13.401	12.678	13.69	13.305	12.654	13.016	12.703	13.016
2014-07-17 00:20:00	13.209	13.016	13.281	13.281	13.305	13.497	13.618	13.064	12.992	13.185	13.233	13.786	13.377	12.678	13.69	13.305	12.703	13.016	12.775	13.016
2014-07-17 00:30:00	13.185	13.016	13.257	13.281	13.305	13.522	13.618	13.016	12.944	13.161	13.233	13.81	13.377	12.678	13.69	13.281	12.727	13.016	12.799	13.04
2014-07-17 00:40:00	13.185	12.992	13.233	13.233	13.305	13.497	13.618	12.992	12.92	13.209	13.233	13.81	13.353	12.678	13.69	13.257	12.727	12.992	12.823	13.064
2014-07-17 00:50:00	13.137	12.992	13.209	13.257	13.305	13.497	13.642	12.968	12.871	13.209	13.233	13.81	13.329	12.678	13.666	13.257	12.751	12.992	12.847	13.064
2014-07-17 01:00:00	13.088	12.968	13.161	13.209	13.281	13.473	13.618	12.944	12.775	13.112	13.209	13.786	13.329	12.654	13.642	13.233	12.727	12.992	12.823	13.04
2014-07-17 01:10:00	13.088	12.944	13.112	13.209	13.257	13.425	13.57	12.92	12.727	13.112	13.185	13.738	13.305	12.63	13.642	13.185	12.678	12.968	12.799	13.016
2014-07-17 01:20:00	13.064	12.92	13.088	13.185	13.257	13.401	13.546	12.92	12.775	13.112	13.185	13.738	13.305	12.63	13.618	13.161	12.678	12.968	12.799	12.992
2014-07-17 01:30:00	13.016	12.944	13.088	13.185	13.233	13.425	13.522	12.896	12.823	13.161	13.185	13.762	13.305	12.63	13.618	13.137	12.63	12.944	12.775	12.992
2014-07-17 01:40:00	13.016	12.944	13.088	13.185	13.233	13.401	13.497	12.92	12.871	13.185	13.185	13.786	13.305	12.654	13.594	13.112	12.63	12.944	12.775	12.992
2014-07-17 01:50:00	13.064	12.968	13.088	13.209	13.233	13.401	13.473	12.944	12.871	13.185	13.209	13.786	13.329	12.678	13.594	13.112	12.678	12.944	12.799	12.992
2014-07-17 02:00:00	13.064	12.992	13.088	13.233	13.257	13.425	13.473	12.944	12.92	13.185	13.209	13.81	13.329	12.703	13.618	13.137	12.678	12.944	12.823	12.992
2014-07-17 02:10:00	13.064	12.992	13.064	13.233	13.257	13.425	13.473	12.944	12.944	13.233	13.233	13.81	13.353	12.727	13.618	13.137	12.678	12.968	12.871	13.016
2014-07-17 02:20:00	13.016	13.016	13.064	13.209	13.257	13.425	13.473	12.896	12.896	13.233	13.233	13.834	13.353	12.727	13.594	13.112	12.678	12.944	12.847	13.016
2014-07-17 02:30:00	13.016	12.992	13.064	13.161	13.257	13.401	13.473	12.847	12.871	13.185	13.233	13.834	13.353	12.703	13.594	13.088	12.703	12.944	12.847	12.968
2014-07-17 02:40:00	13.016	12.944	13.04	13.161	13.233	13.377	13.449	12.823	12.823	13.112	13.185	13.81	13.353	12.703	13.594	13.088	12.703	12.944	12.799	12.968
2014-07-17 02:50:00	13.04	12.896	13.016	13.137	13.233	13.377	13.473	12.823	12.823	13.088	13.185	13.81	13.305	12.703	13.57	13.064	12.654	12.92	12.823	12.944
2014-07-17 03:00:00	13.064	12.871	12.992	13.112	13.233	13.377	13.449	12.751	12.799	13.088	13.161	13.786	13.305	12.678	13.57	13.04	13.016	12.92	13.04	12.92
2014-07-17 03:10:00	13.04	12.871	12.992	13.088	13.209	13.377	13.425	12.751	12.799	13.016	13.161	13.762	13.281	12.654	13.57	13.161	13.281	13.064	13.209	12.92
2014-07-17 03:20:00	12.992	12.847	13.088	13.04	13.209	13.377	13.425	12.678	12.678	12.968	13.137	13.762	13.257	12.654	13.546	13.233	13.305	13.233	13.281	12.896
2014-07-17 03:30:00	13.112	13.04	13.209	13.016	13.185	13.257	13.401	12.558	12.606	12.896	13.112	13.738	13.257	12.582	13.522	13.257	13.281	13.233	13.257	12.968
2014-07-17 03:40:00	13.233	13.233	13.281	12.968	13.233	13.257	13.353	12.485	13.137	12.871	13.064	13.738	13.209	12.582	13.473	13.233	13.209	13.257	13.281	13.161
2014-07-17 03:50:00	13.305	13.305	13.329	12.968	13.305	13.281	13.305	12.775	13.425	13.161	13.04	13.69	13.185	12.534	13.449	13.161	13.161	13.281	13.281	13.257
2014-07-17 04:00:00	13.329	13.305	13.305	13.209	13.329	13.281	13.305	13.233	13.425	13.353	13.04	13.69	13.137	12.485	13.425	13.161	13.137	13.281	13.305	13.281
2014-07-17 04:10:00	13.329	13.281	13.305	13.257	13.353	13.305	13.281	13.329	13.497	13.401	13.209	13.666	13.112	12.751	13.401	13.185	13.161	13.329	13.353	13.305
2014-07-17 04:20:00	13.305	13.281	13.281	13.257	13.353	13.305	13.257	13.353	13.497	13.377	13.377	13.642	13.088	13.064	13.377	13.233	13.233	13.425	13.449	13.353
2014-07-17 04:30:00	13.305	13.281	13.305	13.281	13.329	13.305	13.281	13.305	13.473	13.353	13.401	13.594	13.04	13.112	13.305	13.257	13.305	13.473	13.449	13.377
2014-07-17 04:40:00	13.329	13.305	13.329	13.281	13.329	13.305	13.329	13.305	13.425	13.329	13.401	13.57	12.992	13.161	13.281	13.281	13.353	13.425	13.401	13.353
2014-07-17 04:50:00	13.329	13.305	13.329	13.281	13.329	13.305	13.353	13.257	13.377	13.281	13.377	13.546	12.968	13.209	13.257	13.257	13.377	13.473	13.522	13.401
2014-07-17 05:00:00	13.329	13.305	13.329	13.305	13.329	13.305	13.377	13.185	13.305	13.209	13.329	13.497	12.968	13.185	13.233	13.305	13.401	13.497	13.522	13.425
2014-07-17 05:10:00	13.329	13.305	13.329	13.281	13.305	13.281	13.353	13.209	13.353	13.233	13.281	13.473	12.944	13.185	13.112	13.257	13.353	13.449	13.377	13.353
2014-07-17 05:20:00	13.281	13.257	13.305	13.257	13.281	13.233	13.305	13.209	13.353	13.257	13.425	13.497	12.847	13.209	13.064	13.233	13.305	13.353	13.329	13.281
2014-07-17 05:30:00	13.305	13.305	13.305	13.281	13.329	13.281	13.329	13.281	13.425	13.305	13.546	13.425	12.751	13.281	13.04	13.233	13.281	13.305	13.281	13.233
2014-07-17 05:40:00	13.329	13.329	13.329	13.305	13.377	13.329	13.353	13.57	13.714	13.497	13.594	13.329	12.727	13.329	13.016	13.233	13.257	13.305	13.281	13.233
2014-07-17 05:50:00	13.401	13.377	13.377	13.353	13.425	13.401	13.353	13.57	13.714	13.57	13.642	13.185	12.751	13.329	13.016	13.209	13.257	13.305	13.257	13.233
2014-07-17 06:00:00	13.425	13.425	13.425	13.353	13.497	13.473	13.329	13.594	13.738	13.594	13.642	13.137	12.751	13.257	13.016	13.281	13.257	13.281	13.233	13.305
2014-07-17 06:10:00	13.473	13.473	13.497	13.377	13.546	13.522	13.281	13.57	13.738	13.618	13.594	13.137	12.751	13.209	13.016	13.377	13.281	13.257	13.209	13.305
2014-07-17 06:20:00	13.497	13.497	13.522	13.305	13.57	13.546	13.257	13.497	13.738	13.594	13.522	13.137	12.751	13.137	12.992	13.401	13.329	13.233	13.257	13.305
2014-07-17 06:30:00	13.546	13.522	13.546	13.161	13.57	13.546	13.233	13.449	13.69	13.522	13.473	13.112	12.727	13.064	12.992	13.449	13.329	13.233	13.209	13.257
2014-07-17 06:40:00	13.522	13.473	13.522	13.088	13.546	13.546	13.209	13.353	13.57	13.425	13.425	13.137	12.727	13.016	12.992	13.425	13.329	13.233	13.209	13.233
2014-07-17 06:50:00	13.473	13.473	13.473	13.04	13.497	13.546	13.185	13.281	13.497	13.329	13.377	13.161	12.751	12.968	12.992	13.425	13.353	13.281	13.257	13.209
2014-07-17 07:00:00	13.425	13.449	13.425	12.992	13.449	13.497	13.185	13.233	13.425	13.257	13.305	13.161	12.775	12.92	13.016	13.425	13.401	13.329	13.305	13.161
2014-07-17 07:10:00	13.401	13.401	13.401	12.944	13.449	13.497	13.185	13.185	13.377	13.185	13.305	13.161	12.775	12.92	13.088	13.425	13.497	13.353	13.401	13.137
2014-07-17 07:20:00	13.401	13.377	13.353	12.968	13.522	13.497	13.209	13.161	13.353	13.137	13.257	13.185	12.799	13.016	13.209	13.401	13.522	13.377	13.449	13.137
2014-07-17 07:30:00	13.473	13.449	13.449	13.137	13.618	13.546	13.281	13.233	13.473	13.353	13.377	13.233	12.896	13.185	13.377	13.497	13.618	13.449	13.594	13.257
2014-07-17 07:40:00	13.546	13.546	13.57	13.329	13.738	13.57	13.353	13.305	13.666	13.594	13.497	13.353	12.968	13.473	13.522	13.594	13.714	13.522	13.906	13.425
2014-07-17 07:50:00	13.666	13.666	13.714	13.546	13.882	13.642	13.449	13.401	13.858	13.81	13.594	13.473	13.088	13.81	13.642	13.69	13.882	13.618	14.098	13.594
2014-07-17 08:00:00	13.738	13.786	13.81	13.69	14.002	13.666	13.522	13.522	13.954	13.978	13.666	13.594	13.185	13.954	13.69	13.762	13.978	13.69	14.218	13.69
2014-07-17 08:10:00	13.81	13.858	13.906	13.834	14.098	13.738	13.618	13.642	14.05	14.074	13.738	13.69	13.281	14.074	13.81	13.834	14.074	13.738	14.314	13.786
2014-07-17 08:20:00	13.882	13.954	13.978	13.954	14.218	13.81	13.69	13.738	14.194	14.17	13.834	13.786	13.401	14.218	13.93	13.906	14.17	13.81	14.409	13.858
2014-07-17 08:30:00	13.978	14.074	14.074	14.122	14.361	13.906	13.81	13.858	14.361	14.361	13.954	13.882	13.497	14.385	14.098	14.002	14.337	13.882	14.577	13.978
2014-07-17 08:40:00	14.074	14.242	14.194	14.242	14.481	13.978	13.882	14.002	14.457	14.601	14.074	13.978	13.642	14.577	14.218	14.098	14.481	13.93	14.745	14.146
2014-07-17 08:50:00	14.194	14.385	14.314	14.768	14.649	14.074	14.002	14.17	14.745	14.84	14.218	14.098	13.762	14.792	14.314	14.266	14.697	14.05	14.888	14.314
2014-07-17 09:00:00	14.314	14.553	14.433	14.912	14.816	14.122	14.098	14.337	14.912	15.031	14.361	14.218	13.906	15.031	14.433	14.385	14.888	14.122	15.055	14.457
2014-07-17 09:10:00	14.385	14.745	14.649	14.96	14.936	14.218	14.29	14.481	15.151	15.175	14.553	14.337	14.002	15.342	14.649	14.553	15.151	14.194	15.247	14.625
2014-07-17 09:20:00	14.457	14.96	14.745	15.008	15.079	14.314	14.433	14.649	15.199	15.342	14.649	14.457	14.17	15.557	14.721	14.649	15.366	14.29	15.438	14.816
2014-07-17 09:30:00	14.553	15.127	14.816	15.103	15.103	14.385	14.314	14.936	15.199	15.438	14.84	14.577	14.29	15.772	14.912	14.792	15.605	14.409	15.605	14.96
2014-07-17 09:40:00	14.649	15.318	14.888	15.247	15.127	14.457	14.385	15.055	15.318	15.557	14.984	14.697	14.433	16.034	15.055	14.984	15.772	14.505	15.819	15.031
2014-07-17 09:50:00	14.721	15.605	14.984	15.461	15.223	14.529	14.505	15.175	15.485	16.01	15.223	14.816	14.529	16.392	15.199	15.199	16.082	14.721	16.082	15.103
2014-07-17 10:00:00	14.792	15.748	15.055	15.629	15.294	14.601	14.601	15.294	15.461	16.082	15.27	14.936	14.625	16.582	15.294	15.247	16.249	14.745	16.272	15.151
2014-07-17 10:10:00	14.912	15.939	15.151	15.724	15.39	14.697	14.697	15.461	15.843	16.225	15.509	15.008	14.768	16.701	15.438	15.414	16.487	14.816	16.392	15.223
2014-07-17 10:20:00	15.031	16.153	15.27	16.01	15.461	14.84	14.816	15.676	16.106	16.511	15.7	15.151	14.984	16.987	15.7	15.557	16.701	14.888	16.654	15.485
2014-07-17 10:30:00	15.151	16.32	15.414	16.201	15.557	14.936	14.912	15.915	16.32	16.654	15.843	15.247	14.936	17.177	15.867	15.652	16.82	14.984	16.725	15.414
2014-07-17 10:40:00	15.318	16.463	15.557	16.272	15.629	15.008	15.031	16.082	16.415	16.701	15.939	15.39	15.055	17.249	15.819	15.724	17.058	15.079	16.868	15.485
2014-07-17 10:50:00	15.461	16.558	15.652	16.225	15.7	15.079	15.151	16.177	16.463	16.701	16.034	15.485	15.199	17.32	15.867	15.819	17.106	15.151	16.892	15.748
2014-07-17 11:00:00	15.557	16.654	15.748	16.32	15.796	15.175	15.247	16.32	16.63	16.844	16.177	15.557	15.247	17.463	15.939	15.939	17.201	15.247	17.011	15.748
2014-07-17 11:10:00	15.629	16.796	15.867	16.439	15.891	15.27	15.366	16.463	16.82	16.915	16.272	15.652	15.39	17.605	16.058	16.058	17.296	15.342	17.082	15.772
2014-07-17 11:20:00	15.748	16.892	16.01	16.487	15.963	15.39	15.485	16.606	17.082	17.106	16.415	15.7	15.461	17.748	16.177	16.177	17.439	15.438	17.201	15.772
2014-07-17 11:30:00	15.915	17.058	16.129	16.63	16.106	15.461	15.581	16.773	17.153	17.201	16.487	15.819	15.581	17.891	16.249	16.272	17.51	15.509	17.272	15.796
2014-07-17 11:40:00	15.986	17.082	16.177	16.582	16.129	15.557	15.652	16.868	17.177	17.201	16.558	15.939	15.676	17.962	16.392	16.296	17.534	15.605	17.32	15.796
2014-07-17 11:50:00	16.082	17.082	16.296	16.534	16.201	15.605	15.724	16.892	17.13	17.106	16.558	16.058	15.724	18.01	16.511	16.296	17.534	15.652	17.32	15.772
2014-07-17 12:00:00	16.153	17.082	16.32	16.511	16.225	15.676	15.819	16.915	17.225	17.034	16.606	16.129	15.819	18.01	16.701	16.344	17.51	15.724	17.296	15.748
2014-07-17 12:10:00	16.082	17.106	16.368	16.558	16.272	15.7	15.915	16.892	17.272	16.963	16.654	16.177	15.963	18.01	16.773	16.368	17.51	15.796	17.225	15.724
2014-07-17 12:20:00	16.058	17.082	16.415	16.606	16.32	15.748	16.01	16.892	17.249	16.963	16.677	16.225	16.034	18.033	16.892	16.368	17.486	15.819	17.225	15.676
2014-07-17 12:30:00	16.177	17.177	16.463	16.677	16.368	15.843	16.034	16.987	17.439	16.844	16.725	16.272	16.106	18.033	16.987	16.415	17.51	15.867	17.249	15.7
2014-07-17 12:40:00	16.225	17.225	16.534	16.773	16.392	15.915	16.129	17.106	17.653	17.011	16.796	16.368	16.201	18.081	17.13	16.463	17.558	15.891	17.272	15.724
2014-07-17 12:50:00	16.32	17.296	16.606	16.915	16.439	16.058	16.153	17.225	17.796	17.225	16.892	16.511	16.249	18.176	17.296	16.558	17.629	15.986	17.391	15.772
2014-07-17 13:00:00	16.392	17.368	16.63	16.963	16.511	16.129	16.296	17.32	17.819	17.296	16.963	16.558	16.32	18.295	17.391	16.606	17.629	16.034	17.391	15.796
2014-07-17 13:10:00	16.463	17.463	16.749	17.058	16.534	16.177	16.32	17.391	18.057	17.368	17.011	16.606	16.32	18.366	17.463	16.701	17.653	16.106	17.415	15.963
2014-07-17 13:20:00	16.558	17.534	16.844	17.201	16.558	16.225	16.415	17.534	18.271	17.415	17.082	16.677	16.392	18.461	17.558	16.773	17.748	16.153	17.486	16.058
2014-07-17 13:30:00	16.63	17.653	16.915	17.439	16.677	16.296	16.487	17.724	18.438	17.51	17.177	16.725	16.463	18.557	17.677	16.868	17.867	16.201	17.605	16.153
2014-07-17 13:40:00	16.677	17.701	16.987	17.272	16.725	16.296	16.558	17.748	18.414	17.51	17.249	16.796	16.534	18.58	17.677	16.915	17.962	16.225	17.677	16.201
2014-07-17 13:50:00	16.749	17.724	17.058	17.13	16.725	16.344	16.63	17.582	18.319	17.486	17.296	16.868	16.558	18.604	17.772	16.939	18.01	16.272	17.677	16.249
2014-07-17 14:00:00	16.844	17.701	17.082	17.201	16.773	16.415	16.725	17.51	18.129	17.463	17.344	16.939	16.63	18.604	17.843	16.963	18.057	16.32	17.701	16.296
2014-07-17 14:10:00	16.868	17.653	17.13	17.082	16.796	16.511	16.796	17.439	17.486	17.391	17.32	17.011	16.725	18.509	17.843	16.939	18.01	16.344	17.629	16.296
2014-07-17 14:20:00	16.915	17.629	17.058	16.939	16.773	16.582	16.82	17.32	17.391	17.296	17.32	17.034	16.725	18.414	17.748	16.892	17.962	16.368	17.558	16.272
2014-07-17 14:30:00	16.963	17.582	17.058	16.82	16.796	16.582	16.844	17.249	17.486	17.201	17.32	17.082	16.749	18.39	17.915	16.868	17.915	16.344	17.51	16.225
2014-07-17 14:40:00	16.987	17.558	17.034	16.892	16.82	16.654	16.868	17.201	17.748	17.201	17.344	17.082	16.773	18.438	17.962	16.868	17.891	16.344	17.51	16.177
2014-07-17 14:50:00	17.034	17.629	17.034	16.963	16.844	16.725	16.915	17.272	17.819	17.32	17.368	17.13	16.844	18.509	18.01	16.844	17.867	16.32	17.51	16.177
2014-07-17 15:00:00	17.082	17.629	17.058	16.939	16.844	16.82	16.915	17.249	17.605	17.32	17.368	17.153	16.939	18.557	18.081	16.844	17.843	16.296	17.51	16.153
2014-07-17 15:10:00	17.106	17.629	17.106	16.915	16.915	16.82	16.987	17.296	17.629	17.32	17.391	17.177	16.939	18.533	18.176	16.82	17.772	16.344	17.558	16.129
2014-07-17 15:20:00	17.13	17.653	17.13	16.915	16.963	16.868	17.011	17.225	17.558	17.32	17.391	17.225	16.987	18.533	18.2	16.844	15.986	16.344	15.652	16.082
2014-07-17 15:30:00	17.13	17.558	16.749	16.677	16.987	16.868	16.987	17.034	17.225	17.153	17.368	17.225	16.987	18.485	18.224	15.318	14.984	15.414	14.816	16.034
2014-07-17 15:40:00	16.654	16.654	15.557	16.487	16.987	15.438	16.963	16.939	17.177	17.058	17.32	17.225	16.987	18.414	18.224	14.936	14.84	14.721	14.601	15.796
2014-07-17 15:50:00	15.318	15.175	14.864	16.344	15.748	14.721	16.987	16.868	15.748	17.058	17.32	17.225	17.106	18.39	18.224	14.601	14.649	14.529	14.505	14.529
2014-07-17 16:00:00	14.625	14.553	14.505	15.342	14.625	14.505	16.987	14.745	14.505	14.361	17.272	17.249	17.153	18.366	18.2	14.409	14.385	14.337	14.361	14.266
2014-07-17 16:10:00	14.505	14.385	14.409	14.481	14.457	14.457	16.939	14.385	14.433	14.242	15.724	17.225	17.13	15.963	18.176	14.266	14.337	14.29	14.314	14.242
2014-07-17 16:20:00	14.433	14.361	14.361	14.361	14.409	14.409	15.7	14.409	14.457	14.314	14.577	17.201	17.177	15.079	18.129	14.242	14.314	14.314	14.314	14.266
2014-07-17 16:30:00	14.409	14.337	14.361	14.361	14.409	14.385	14.625	14.409	14.505	14.361	14.481	17.106	16.892	14.673	18.057	14.194	14.218	14.385	14.314	14.266
2014-07-17 16:40:00	14.385	14.29	14.337	14.314	14.361	14.337	14.457	14.361	14.481	14.361	14.481	15.438	15.652	14.577	16.177	14.146	14.194	14.361	14.194	14.146
2014-07-17 16:50:00	14.337	14.266	14.29	14.266	14.337	14.314	14.409	14.337	14.457	14.337	14.505	14.649	14.649	14.553	14.984	14.146	14.17	14.29	14.146	14.122
2014-07-17 17:00:00	14.314	14.218	14.266	14.242	14.314	14.29	14.385	14.337	14.457	14.337	14.457	14.481	14.409	14.457	14.625	14.098	14.122	14.266	14.146	14.098
2014-07-17 17:10:00	14.29	14.242	14.266	14.242	14.337	14.29	14.385	14.314	14.409	14.29	14.337	14.385	14.314	14.337	14.409	14.074	14.122	14.242	14.074	14.05
2014-07-17 17:20:00	14.29	14.218	14.242	14.242	14.314	14.29	14.385	14.17	14.242	14.17	14.146	14.29	14.242	14.242	14.242	14.122	14.17	14.218	14.122	14.074
2014-07-17 17:30:00	14.242	14.17	14.218	14.218	14.29	14.266	14.361	14.098	14.194	14.098	14.146	14.218	14.17	14.17	14.17	14.074	14.146	14.194	14.146	14.122
2014-07-17 17:40:00	14.218	14.17	14.17	14.17	14.266	14.242	14.337	14.002	14.122	14.002	14.074	14.146	14.122	14.122	14.074	14.05	14.122	14.194	14.17	14.122
2014-07-17 17:50:00	14.194	14.122	14.17	14.122	14.242	14.218	14.314	13.954	14.074	13.978	14.026	14.122	14.074	14.074	14.002	14.05	14.122	14.194	14.122	14.098
2014-07-17 18:00:00	14.17	14.098	14.17	14.074	14.146	14.122	14.218	13.954	14.074	13.978	14.026	14.074	14.026	14.026	13.954	14.074	14.17	14.409	14.314	14.218
2014-07-17 18:10:00	14.17	14.122	14.17	14.098	14.146	14.122	14.194	13.93	14.05	13.954	14.002	14.05	14.002	14.002	13.93	14.122	14.17	14.361	14.266	14.17
2014-07-17 18:20:00	14.17	14.146	14.17	14.122	14.17	14.122	14.194	13.93	14.05	13.954	14.002	14.002	13.954	13.954	13.906	14.17	14.194	14.314	14.17	14.074
2014-07-17 18:30:00	14.218	14.194	14.218	14.17	14.194	14.146	14.194	13.93	14.05	13.954	14.002	13.978	13.954	13.93	13.906	14.17	14.218	14.29	14.194	14.098
2014-07-17 18:40:00	14.194	14.17	14.194	14.122	14.146	14.098	14.17	13.906	14.026	13.954	13.954	13.978	13.954	13.93	13.93	14.17	14.146	14.266	14.074	14.026
2014-07-17 18:50:00	14.146	14.074	14.17	14.05	14.074	14.05	14.122	13.906	14.026	13.954	13.954	13.978	13.954	13.93	13.954	14.146	14.17	14.266	14.098	14.026
2014-07-17 19:00:00	14.074	14.002	14.098	14.002	14.026	14.002	14.074	13.906	14.026	13.93	13.978	14.002	13.978	13.93	13.978	14.194	14.218	14.218	14.098	14.026
2014-07-17 19:10:00	14.098	14.05	14.098	14.002	14.026	14.002	14.074	13.93	14.074	13.954	14.026	14.074	14.002	13.93	14.098	14.218	14.266	14.218	14.122	14.05
2014-07-17 19:20:00	14.05	14.002	14.074	14.002	14.026	13.978	14.098	13.978	14.122	14.002	14.074	14.122	14.026	13.954	14.17	14.194	14.242	14.194	14.122	14.05
2014-07-17 19:30:00	14.026	14.002	14.05	13.978	14.026	13.978	14.122	14.002	14.122	14.002	14.074	14.242	14.074	13.978	14.242	14.17	14.218	14.17	14.122	14.026
2014-07-17 19:40:00	14.026	13.978	14.026	14.002	14.026	13.978	14.194	14.002	14.122	14.002	14.074	14.29	14.146	14.05	14.314	14.122	14.17	14.17	14.098	13.978
2014-07-17 19:50:00	14.026	14.002	14.002	14.074	14.05	13.978	14.218	14.026	14.122	14.026	14.122	14.361	14.194	14.146	14.385	14.074	14.146	14.146	14.05	13.954
2014-07-17 20:00:00	14.05	14.002	14.026	14.122	14.098	13.978	14.266	14.026	14.146	14.05	14.146	14.433	14.242	14.218	14.457	14.05	14.146	14.122	14.074	13.978
2014-07-17 20:10:00	14.098	14.026	14.026	14.098	14.146	14.002	14.314	14.05	14.146	14.05	14.17	14.481	14.29	14.266	14.505	14.05	14.146	14.146	14.05	13.978
2014-07-17 20:20:00	14.122	14.026	14.05	14.074	14.17	14.026	14.337	14.05	14.146	14.05	14.17	14.553	14.337	14.314	14.529	14.05	14.122	14.146	14.074	13.978
2014-07-17 20:30:00	14.122	14.026	14.05	14.074	14.218	14.05	14.385	14.05	14.098	14.002	14.194	14.601	14.361	14.314	14.577	14.074	14.122	14.17	14.074	13.978
2014-07-17 20:40:00	14.17	14.05	14.098	14.074	14.218	14.05	14.409	14.074	14.05	13.978	14.218	14.625	14.409	14.337	14.625	14.05	14.146	14.17	14.098	13.978
2014-07-17 20:50:00	14.194	14.05	14.074	14.074	14.242	14.074	14.409	14.05	14.074	13.93	14.218	14.673	14.457	14.337	14.649	14.05	14.146	14.194	14.074	13.954
2014-07-17 21:00:00	14.17	14.026	14.074	14.05	14.266	14.074	14.457	14.002	14.05	13.858	14.218	14.697	14.505	14.337	14.673	14.026	14.122	14.194	14.05	13.954
2014-07-17 21:10:00	14.17	14.002	14.074	13.93	14.266	14.098	14.457	13.978	13.954	13.81	14.218	14.721	14.529	14.314	14.697	14.002	14.05	14.194	14.026	13.93
2014-07-17 21:20:00	14.17	14.002	14.074	13.906	14.266	14.074	14.457	13.93	13.882	13.762	14.17	14.745	14.553	14.266	14.721	13.978	14.026	14.194	13.93	13.93
2014-07-17 21:30:00	14.146	13.93	14.074	13.834	14.242	14.098	14.457	13.858	13.834	13.666	14.122	14.745	14.553	14.242	14.721	13.954	13.954	14.194	13.906	13.906
2014-07-17 21:40:00	14.146	13.834	14.05	13.762	14.242	14.074	14.457	13.834	13.786	13.618	14.074	14.768	14.577	14.17	14.745	13.93	13.906	14.194	13.858	13.858
2014-07-17 21:50:00	14.098	13.786	14.002	13.762	14.266	14.074	14.457	13.786	13.738	13.57	14.026	14.768	14.601	14.122	14.745	13.882	13.834	14.194	13.786	13.834
2014-07-17 22:00:00	14.026	13.738	13.93	13.69	14.266	14.05	14.433	13.762	13.69	13.522	14.026	14.792	14.601	14.074	14.745	13.834	13.762	14.194	13.714	13.858
2014-07-17 22:10:00	13.978	13.666	13.93	13.642	14.266	14.05	14.433	13.69	13.666	13.401	13.978	14.792	14.625	14.026	14.745	13.81	13.714	14.194	13.666	13.858
2014-07-17 22:20:00	13.906	13.594	13.882	13.618	14.266	14.05	14.433	13.666	13.642	13.377	13.978	14.792	14.625	13.954	14.745	13.786	13.666	14.17	13.618	13.858
2014-07-17 22:30:00	13.81	13.594	13.786	13.594	14.266	14.05	14.433	13.618	13.594	13.377	13.954	14.792	14.625	13.906	14.745	13.738	13.618	14.17	13.57	13.834
2014-07-17 22:40:00	13.786	13.546	13.762	13.594	14.266	14.05	14.433	13.618	13.57	13.353	13.978	14.792	14.649	13.882	14.745	13.714	13.618	14.17	13.497	13.834
2014-07-17 22:50:00	13.762	13.522	13.762	13.594	14.266	14.026	14.433	13.594	13.546	13.305	13.954	14.792	14.649	13.834	14.745	13.738	13.57	14.146	13.473	13.81
2014-07-17 23:00:00	13.738	13.497	13.762	13.57	14.266	14.026	14.433	13.546	13.497	13.305	13.978	14.768	14.649	13.81	14.745	13.69	13.546	14.146	13.449	13.762
2014-07-17 23:10:00	13.69	13.473	13.738	13.546	14.242	14.05	14.433	13.522	13.473	13.305	13.954	14.768	14.649	13.762	14.745	13.642	13.522	14.122	13.425	13.738
2014-07-17 23:20:00	13.642	13.425	13.69	13.522	14.242	14.05	14.457	13.497	13.377	13.209	13.954	14.768	14.649	13.714	14.721	13.618	13.497	14.122	13.401	13.714
2014-07-17 23:30:00	13.618	13.425	13.666	13.473	14.218	14.05	14.457	13.473	13.353	13.209	13.93	14.768	14.649	13.69	14.721	13.57	13.473	14.122	13.377	13.69
2014-07-17 23:40:00	13.57	13.401	13.594	13.473	14.194	14.05	14.457	13.401	13.329	13.161	13.954	14.745	14.649	13.642	14.721	13.546	13.449	14.122	13.353	13.666
2014-07-17 23:50:00	13.522	13.377	13.57	13.449	14.17	14.05	14.457	13.353	13.305	13.112	13.882	14.745	14.649	13.594	14.721	13.546	13.401	14.098	13.353	13.666
2014-07-18	13.497	13.353	13.522	13.401	14.122	14.074	14.433	13.305	13.281	13.112	13.906	14.745	14.649	13.57	14.721	13.522	13.377	14.098	13.329	13.618
2014-07-18 00:10:00	13.497	13.329	13.497	13.377	14.098	14.074	14.433	13.257	13.257	13.088	13.882	14.721	14.625	13.546	14.697	13.497	13.353	14.098	13.305	13.594
2014-07-18 00:20:00	13.497	13.305	13.473	13.353	14.098	14.074	14.433	13.185	13.233	13.064	13.834	14.721	14.625	13.497	14.697	13.473	13.305	14.074	13.281	13.57
2014-07-18 00:30:00	13.473	13.257	13.473	13.305	14.074	14.05	14.409	13.137	13.209	13.04	13.834	14.697	14.625	13.473	14.673	13.449	13.281	14.074	13.257	13.546
2014-07-18 00:40:00	13.401	13.233	13.449	13.281	14.074	14.026	14.409	13.064	13.185	12.992	13.81	14.697	14.601	13.425	14.673	13.425	13.257	14.074	13.209	13.522
2014-07-18 00:50:00	13.353	13.233	13.401	13.257	14.074	14.026	14.385	12.968	13.112	12.944	13.714	14.673	14.601	13.401	14.649	13.401	13.233	14.05	13.185	13.497
2014-07-18 01:00:00	13.305	13.209	13.353	13.233	14.05	14.002	14.385	12.896	13.064	12.92	13.642	14.649	14.601	13.353	14.649	13.377	13.161	14.05	13.185	13.497
2014-07-18 01:10:00	13.257	13.185	13.281	13.185	14.05	13.978	14.361	12.896	13.016	12.871	13.57	14.649	14.577	13.329	14.625	13.353	13.112	14.026	13.137	13.473
2014-07-18 01:20:00	13.257	13.112	13.257	13.161	14.002	13.978	14.337	12.871	12.992	12.871	13.546	14.625	14.577	13.281	14.601	13.305	13.088	14.002	13.137	13.473
2014-07-18 01:30:00	13.257	13.088	13.233	13.137	14.002	13.954	14.266	12.847	12.992	12.871	13.522	14.601	14.553	13.257	14.601	13.281	13.088	14.002	13.137	13.449
2014-07-18 01:40:00	13.209	13.04	13.209	13.112	14.002	13.954	14.218	12.799	12.968	12.871	13.497	14.601	14.553	13.209	14.577	13.257	13.088	13.978	13.137	13.449
2014-07-18 01:50:00	13.137	13.016	13.185	13.088	14.002	13.93	14.17	12.751	12.944	12.847	13.425	14.577	14.529	13.185	14.553	13.233	13.04	13.978	13.112	13.425
2014-07-18 02:00:00	13.088	13.016	13.137	13.064	13.978	13.93	14.17	12.727	12.92	12.847	13.377	14.553	14.529	13.161	14.553	13.209	13.016	13.954	13.088	13.377
2014-07-18 02:10:00	13.064	13.04	13.112	13.04	13.954	13.93	14.122	12.727	12.92	12.847	13.353	14.553	14.505	13.137	14.529	13.209	13.016	13.954	13.088	13.377
2014-07-18 02:20:00	13.088	13.04	13.112	13.016	13.93	13.954	14.122	12.678	12.896	12.823	13.353	14.529	14.481	13.112	14.505	13.185	13.04	13.93	13.137	13.329
2014-07-18 02:30:00	13.112	13.016	13.137	12.992	13.93	13.906	14.098	12.606	12.92	12.751	13.353	14.505	14.481	13.088	14.481	13.185	13.04	13.906	13.185	13.329
2014-07-18 02:40:00	13.112	12.992	13.185	12.944	13.93	13.906	14.074	12.534	12.871	12.727	13.329	14.505	14.457	13.064	14.481	13.161	13.016	13.882	13.185	13.329
2014-07-18 02:50:00	13.137	12.992	13.185	12.92	13.93	13.882	14.074	12.437	12.871	12.678	13.281	14.481	14.457	13.04	14.457	13.185	12.992	13.858	13.185	13.353
2014-07-18 03:00:00	13.137	13.016	13.161	12.896	13.906	13.834	14.074	12.389	12.847	12.63	13.305	14.457	14.433	13.016	14.433	13.161	12.968	13.858	13.161	13.377
2014-07-18 03:10:00	13.137	13.016	13.161	12.847	13.906	13.834	14.074	12.34	12.847	12.582	13.305	14.433	14.433	12.992	14.409	13.209	12.992	13.834	13.137	13.377
2014-07-18 03:20:00	13.137	12.968	13.137	12.847	13.906	13.834	14.05	12.34	12.799	12.558	13.329	14.409	14.409	12.992	14.385	13.209	12.968	13.81	13.112	13.401
2014-07-18 03:30:00	13.137	12.992	13.137	12.799	13.882	13.81	14.05	12.292	12.751	12.509	13.305	14.409	14.385	12.968	14.361	13.209	12.992	13.81	13.137	13.401
2014-07-18 03:40:00	13.137	12.992	13.161	12.751	13.882	13.81	14.05	12.268	12.727	12.509	13.305	14.385	14.385	12.944	14.361	13.209	12.992	13.786	13.137	13.401
2014-07-18 03:50:00	13.112	12.944	13.137	12.727	13.882	13.81	14.05	12.268	12.727	12.485	13.305	14.361	14.361	12.944	14.337	13.209	12.968	13.762	13.112	13.377
2014-07-18 04:00:00	13.088	12.944	13.137	12.703	13.858	13.786	14.026	12.268	12.703	12.509	13.281	14.337	14.337	12.944	14.314	13.185	13.016	13.762	13.064	13.353
2014-07-18 04:10:00	13.04	12.944	13.112	12.703	13.858	13.786	14.026	12.292	12.703	12.485	13.281	14.314	14.337	12.92	14.29	13.088	13.329	13.738	13.185	13.353
2014-07-18 04:20:00	13.016	12.92	13.088	12.678	13.834	13.762	14.026	12.292	12.727	12.534	13.305	14.29	14.314	12.92	14.266	13.112	13.401	13.209	13.257	13.353
2014-07-18 04:30:00	12.992	12.968	13.064	12.703	13.834	13.738	14.026	12.34	12.799	12.582	13.281	14.266	14.314	12.896	14.266	13.281	13.449	13.233	13.257	13.329
2014-07-18 04:40:00	12.92	12.944	13.209	12.751	13.81	13.353	14.026	12.364	13.185	12.63	13.329	14.242	14.29	12.896	14.242	13.329	13.425	13.257	13.329	13.305
2014-07-18 04:50:00	13.161	13.209	13.401	12.799	13.81	13.353	14.026	12.509	13.401	12.654	13.329	14.218	14.266	12.92	14.218	13.401	13.425	13.329	13.425	13.305
2014-07-18 05:00:00	13.425	13.449	13.522	12.823	13.449	13.401	14.002	13.161	13.522	12.678	13.377	14.218	14.266	12.92	14.194	13.449	13.401	13.329	13.449	13.425
2014-07-18 05:10:00	13.497	13.473	13.522	12.944	13.473	13.401	14.002	13.305	13.522	13.281	13.329	14.194	14.242	12.944	14.194	13.473	13.401	13.377	13.473	13.497
2014-07-18 05:20:00	13.497	13.473	13.497	13.161	13.473	13.425	13.978	13.329	13.522	13.401	13.353	14.17	14.242	12.944	14.17	13.473	13.425	13.425	13.497	13.522
2014-07-18 05:30:00	13.497	13.497	13.522	13.353	13.497	13.425	13.978	13.377	13.522	13.425	13.377	14.17	14.218	12.944	14.17	13.473	13.425	13.473	13.497	13.522
2014-07-18 05:40:00	13.522	13.522	13.546	13.425	13.497	13.449	13.834	13.377	13.522	13.425	13.449	14.146	14.194	12.992	14.146	13.473	13.449	13.353	13.353	13.473
2014-07-18 05:50:00	13.546	13.522	13.57	13.449	13.522	13.449	13.666	13.377	13.522	13.401	13.449	14.146	14.194	13.088	14.074	13.473	13.473	13.329	13.305	13.425
2014-07-18 06:00:00	13.546	13.522	13.546	13.473	13.522	13.449	13.497	13.329	13.473	13.377	13.425	14.146	14.17	13.137	13.594	13.449	13.473	13.401	13.473	13.546
2014-07-18 06:10:00	13.522	13.497	13.522	13.449	13.497	13.449	13.473	13.353	13.497	13.401	13.449	14.122	14.17	13.185	13.473	13.449	13.449	13.449	13.473	13.522
2014-07-18 06:20:00	13.497	13.473	13.522	13.425	13.497	13.425	13.473	13.377	13.522	13.401	13.449	14.146	14.098	13.185	13.497	13.449	13.449	13.473	13.497	13.546
2014-07-18 06:30:00	13.497	13.473	13.497	13.401	13.473	13.401	13.449	13.377	13.546	13.425	13.473	14.122	14.074	13.161	13.57	13.449	13.449	13.522	13.57	13.546
2014-07-18 06:40:00	13.473	13.449	13.497	13.353	13.449	13.401	13.425	13.401	13.546	13.449	13.449	14.122	14.074	13.137	13.57	13.449	13.473	13.546	13.57	13.546
2014-07-18 06:50:00	13.473	13.449	13.497	13.281	13.449	13.401	13.401	13.377	13.546	13.425	13.449	14.122	14.074	13.112	13.473	13.473	13.497	13.57	13.57	13.522
2014-07-18 07:00:00	13.449	13.449	13.473	13.161	13.449	13.401	13.305	13.377	13.546	13.425	13.473	14.122	14.074	13.137	13.473	13.497	13.522	13.546	13.546	13.497
2014-07-18 07:10:00	13.473	13.473	13.497	13.112	13.473	13.401	13.233	13.401	13.546	13.449	13.497	14.098	14.074	13.233	13.497	13.497	13.546	13.546	13.546	13.522
2014-07-18 07:20:00	13.522	13.497	13.522	13.088	13.57	13.425	13.209	13.425	13.57	13.473	13.57	14.098	14.074	13.353	13.57	13.522	13.57	13.546	13.546	13.522
2014-07-18 07:30:00	13.546	13.546	13.546	13.185	13.642	13.449	13.233	13.473	13.618	13.546	13.594	14.098	14.098	13.497	13.642	13.546	13.57	13.546	13.57	13.546
2014-07-18 07:40:00	13.546	13.618	13.594	13.257	13.69	13.497	13.257	13.497	13.69	13.57	13.618	14.098	14.098	13.642	13.69	13.546	13.594	13.57	13.594	13.594
2014-07-18 07:50:00	13.546	13.666	13.594	13.353	13.738	13.546	13.257	13.522	13.738	13.666	13.642	14.074	14.122	13.882	13.762	13.618	13.618	13.594	13.618	13.642
2014-07-18 08:00:00	13.546	13.666	13.642	13.377	13.762	13.57	13.257	13.401	13.69	13.594	13.57	14.074	14.122	14.242	13.81	13.834	13.666	13.642	13.738	13.642
2014-07-18 08:10:00	13.497	13.546	13.69	13.281	13.786	13.522	13.209	13.281	13.618	13.425	13.473	14.05	14.122	14.697	13.858	13.882	13.738	13.642	14.05	13.666
2014-07-18 08:20:00	13.473	13.522	13.762	13.762	13.882	13.473	13.209	13.185	13.473	13.305	13.425	14.05	14.122	15.175	13.93	13.906	13.762	13.642	14.29	13.738
2014-07-18 08:30:00	13.449	13.425	13.738	14.625	13.954	13.473	13.185	13.112	13.377	13.209	13.353	14.05	14.122	15.7	14.002	13.858	13.786	13.618	14.529	13.81
2014-07-18 08:40:00	13.425	13.473	13.714	15.581	13.978	13.425	13.209	13.088	13.377	13.185	13.353	14.05	14.122	16.177	14.074	13.954	13.858	13.642	14.864	13.978
2014-07-18 08:50:00	13.401	13.497	13.69	16.272	14.026	13.401	13.209	13.04	13.329	13.137	13.425	14.026	14.122	16.677	14.194	14.074	13.954	13.642	15.199	14.122
2014-07-18 09:00:00	13.377	13.786	13.642	16.82	14.122	13.401	13.209	13.016	13.233	13.112	13.473	14.002	14.122	17.201	14.792	14.266	14.074	13.642	15.557	14.337
2014-07-18 09:10:00	13.353	14.218	13.666	16.844	14.194	13.425	13.209	12.968	13.209	13.04	13.642	14.05	14.074	17.677	14.792	14.481	14.266	13.642	15.915	14.577
2014-07-18 09:20:00	13.329	14.84	13.714	17.558	14.29	13.449	13.161	12.92	13.185	13.016	14.074	14.098	14.098	18.176	14.888	15.008	14.697	13.69	16.344	15.438
2014-07-18 09:30:00	13.353	15.294	13.786	17.986	14.361	13.473	13.161	12.896	13.185	13.064	14.481	14.122	14.122	18.628	15.055	15.294	15.199	13.69	16.915	15.7
2014-07-18 09:40:00	13.377	15.748	13.81	17.867	14.481	13.522	13.185	12.896	13.209	14.385	14.84	14.17	14.17	19.056	15.199	15.605	15.652	13.714	17.368	15.843
2014-07-18 09:50:00	13.377	16.153	13.786	18.271	14.649	13.57	13.185	12.944	13.353	15.748	15.175	14.218	14.218	19.508	15.318	15.915	15.963	13.714	17.677	16.177
2014-07-18 10:00:00	13.401	16.582	13.762	18.771	15.031	13.594	13.185	12.944	13.786	16.939	15.485	14.266	14.29	19.746	15.485	16.177	16.32	13.738	17.986	16.249
2014-07-18 10:10:00	13.377	17.106	13.762	19.27	15.294	13.618	13.209	13.04	14.242	17.701	15.819	14.29	14.361	20.246	15.605	16.392	16.725	13.738	18.366	16.511
2014-07-18 10:20:00	13.377	17.463	13.738	19.96	15.485	13.666	13.233	13.233	14.601	18.485	16.201	14.337	14.457	20.817	15.819	16.534	17.177	13.738	18.747	16.725
2014-07-18 10:30:00	13.377	17.891	13.762	20.674	15.629	13.69	13.257	13.57	14.84	19.318	16.606	14.385	14.649	21.366	16.106	16.701	17.605	13.762	19.103	17.201
2014-07-18 10:40:00	13.353	18.366	13.786	21.294	15.796	13.738	13.305	13.954	15.294	20.055	16.987	14.409	14.864	21.819	16.344	16.677	18.081	13.786	19.674	17.558
2014-07-18 10:50:00	13.377	18.58	13.834	21.199	15.986	13.81	13.353	14.314	15.557	20.15	17.034	14.433	15.031	22.034	16.558	16.749	18.343	13.81	19.888	17.701
2014-07-18 11:00:00	13.473	18.771	13.93	20.412	16.177	13.882	13.449	14.649	15.605	19.555	17.153	14.481	15.151	21.891	16.773	16.844	18.485	13.834	20.007	17.796
2014-07-18 11:10:00	13.618	18.889	14.05	20.365	16.32	13.978	13.57	14.936	15.819	19.746	17.415	14.529	15.342	22.25	16.963	16.915	18.604	13.93	20.031	17.819
2014-07-18 11:20:00	13.738	18.913	14.218	19.865	16.487	14.05	13.666	15.175	15.867	19.294	17.439	14.601	15.485	22.034	17.153	17.034	18.628	14.026	19.96	17.772
2014-07-18 11:30:00	13.834	19.246	14.361	21.151	16.725	14.098	13.786	15.294	15.986	20.674	18.247	14.649	15.7	22.465	17.368	17.082	19.056	14.122	20.436	17.986
2014-07-18 11:40:00	13.906	19.793	14.481	20.936	16.939	14.122	13.882	15.629	16.225	21.533	18.675	14.697	15.939	23.112	17.653	17.106	19.698	14.242	21.103	18.247
2014-07-18 11:50:00	13.978	20.222	14.721	21.175	17.249	14.218	14.002	15.986	16.392	22.011	19.08	14.721	16.177	23.593	17.843	17.249	20.222	14.337	21.461	18.58
2014-07-18 12:00:00	14.026	20.507	15.151	21.294	17.51	14.361	14.29	16.272	16.534	22.298	19.389	14.768	16.463	23.761	18.033	17.391	20.627	14.409	21.724	18.842
2014-07-18 12:10:00	14.17	20.722	15.533	21.294	17.701	14.553	14.745	16.511	16.701	22.585	19.698	14.768	16.725	23.881	18.271	17.605	20.936	14.481	21.963	19.056
2014-07-18 12:20:00	14.409	21.056	15.915	21.437	18.01	14.84	15.175	16.749	16.963	22.848	19.936	14.768	17.034	23.954	18.461	17.772	21.27	14.529	22.321	19.27
2014-07-18 12:30:00	14.625	21.413	16.368	21.581	18.319	15.127	15.605	17.034	17.439	23.256	20.222	14.792	17.368	24.05	18.604	17.867	21.581	14.601	22.393	19.318
2014-07-18 12:40:00	14.84	21.652	16.677	21.939	18.557	15.485	16.034	17.296	17.796	23.424	20.46	14.84	17.724	24.243	19.008	18.319	21.867	14.697	22.609	19.46
2014-07-18 12:50:00	15.055	21.795	16.939	22.226	18.699	15.796	16.463	17.51	18.176	23.665	20.793	15.031	18.033	24.388	19.199	18.699	22.13	14.816	22.824	19.532
2014-07-18 13:00:00	15.318	22.011	17.13	22.298	18.866	16.082	16.892	17.724	18.723	23.978	20.936	15.103	18.343	24.605	19.341	18.842	22.393	14.936	22.992	19.436
2014-07-18 13:10:00	15.485	22.298	17.32	22.082	19.008	16.415	17.296	17.701	19.436	24.171	21.127	15.294	18.652	24.823	19.698	19.103	22.585	15.103	23.064	19.46
2014-07-18 13:20:00	15.7	22.465	17.51	21.939	19.175	16.701	17.724	18.152	19.936	24.46	21.318	15.581	18.889	25.089	20.007	19.318	22.824	15.247	23.28	19.508
2014-07-18 13:30:00	15.963	22.681	17.724	21.843	19.341	16.939	18.057	18.461	20.412	24.75	21.366	15.915	19.175	25.355	20.317	19.555	23.088	15.414	23.4	19.508
2014-07-18 13:40:00	16.296	22.896	17.938	21.987	19.555	17.272	18.485	18.842	21.056	25.234	21.509	16.201	19.341	25.55	20.46	19.865	23.376	15.652	23.593	19.627
2014-07-18 13:50:00	16.606	22.92	18.129	21.843	19.77	17.463	18.747	19.222	20.865	24.919	21.509	16.463	19.532	25.72	20.722	20.031	23.545	15.843	23.641	19.555
2014-07-18 14:00:00	16.892	22.848	18.438	21.748	19.96	17.605	19.056	19.484	20.913	24.629	21.461	16.868	19.793	25.598	20.936	20.198	23.617	16.058	23.569	19.555
2014-07-18 14:10:00	17.201	22.776	18.604	21.939	20.126	17.843	19.103	19.793	21.008	24.412	21.413	17.225	20.031	25.428	21.103	20.317	23.617	16.249	23.424	19.555
2014-07-18 14:20:00	17.534	22.824	18.794	22.106	20.317	17.986	19.389	19.984	21.127	24.146	21.413	17.391	20.15	25.307	21.27	20.365	23.617	16.463	23.4	19.508
2014-07-18 14:30:00	17.843	23.16	18.937	22.824	20.365	18.176	19.698	20.77	22.369	24.798	21.461	17.582	20.365	25.501	21.533	20.746	23.881	16.677	23.593	19.555
2014-07-18 14:40:00	18.295	23.448	19.27	23.208	20.412	18.533	19.96	21.199	22.154	24.944	21.413	17.819	20.579	25.72	21.7	21.056	24.363	17.011	23.905	19.674
2014-07-18 14:50:00	18.699	23.521	19.413	22.848	20.412	18.652	20.126	21.628	22.369	25.04	21.509	18.01	20.722	25.768	21.867	21.27	24.557	17.177	23.833	19.77
2014-07-18 15:00:00	18.961	23.497	19.555	22.393	20.365	18.699	20.269	21.39	22.082	24.412	21.461	18.152	20.889	25.598	22.034	21.246	24.508	17.32	23.689	19.698
2014-07-18 15:10:00	19.222	23.472	19.579	22.13	20.388	18.889	20.436	21.557	22.082	24.46	21.39	18.414	20.913	25.55	22.13	21.318	24.412	17.51	23.497	19.651
2014-07-18 15:20:00	19.318	23.256	19.555	21.461	20.388	18.937	20.341	21.223	21.795	23.905	21.27	18.58	20.913	25.38	22.178	21.246	24.074	17.582	23.304	19.508
2014-07-18 15:30:00	19.46	23.112	19.651	21.628	20.341	19.056	20.507	21.342	21.652	23.905	21.223	18.675	21.032	25.307	22.321	21.199	23.954	17.701	23.184	19.484
2014-07-18 15:40:00	19.555	22.753	19.746	20.627	20.317	19.008	20.484	20.674	21.056	22.896	21.175	18.723	21.056	25.113	22.417	20.96	21.987	17.748	21.103	19.318
2014-07-18 15:50:00	19.603	22.393	19.722	20.079	20.317	19.056	20.555	20.246	20.889	22.345	21.056	18.794	21.079	24.871	22.489	19.746	16.701	17.677	17.344	19.175
2014-07-18 16:00:00	19.603	22.106	19.627	19.77	20.341	19.032	20.531	20.079	18.58	22.202	20.96	18.842	21.103	24.605	22.489	16.796	16.034	16.701	16.511	18.937
2014-07-18 16:10:00	18.913	19.651	17.058	19.651	20.365	16.796	20.507	17.962	16.129	21.676	20.841	18.866	21.127	24.339	22.369	16.225	16.225	16.225	16.106	17.415
2014-07-18 16:20:00	16.915	16.582	16.225	19.508	17.962	15.843	20.388	16.654	15.986	18.747	18.723	18.866	21.127	24.026	20.603	15.939	16.01	15.819	15.772	15.963
2014-07-18 16:30:00	15.819	15.676	15.652	17.344	15.819	15.652	20.269	15.748	15.652	15.629	15.819	18.866	21.127	21.175	18.247	15.557	15.676	15.796	15.772	15.7
2014-07-18 16:40:00	15.557	15.485	15.509	15.819	15.605	15.605	18.2	15.605	15.533	15.438	15.485	18.866	21.008	16.868	16.749	15.461	15.533	15.772	15.7	15.605
2014-07-18 16:50:00	15.461	15.414	15.438	15.485	15.557	15.557	16.129	15.39	15.461	15.366	15.438	18.771	17.296	16.272	15.915	15.366	15.39	15.605	15.533	15.461
2014-07-18 17:00:00	15.461	15.438	15.438	15.438	15.509	15.461	15.676	15.342	15.461	15.342	15.509	16.558	15.963	15.867	15.724	15.318	15.342	15.461	15.414	15.366
2014-07-18 17:10:00	15.414	15.39	15.414	15.39	15.461	15.461	15.581	15.342	15.485	15.39	15.485	15.533	15.461	15.557	15.461	15.294	15.318	15.414	15.366	15.318
2014-07-18 17:20:00	15.39	15.366	15.39	15.366	15.438	15.438	15.533	15.223	15.342	15.247	15.294	15.27	15.247	15.294	15.294	15.247	15.27	15.366	15.318	15.27
2014-07-18 17:30:00	15.199	15.151	15.199	15.151	15.223	15.247	15.342	15.151	15.27	15.199	15.199	15.175	15.151	15.175	15.199	15.127	15.175	15.342	15.27	15.247
2014-07-18 17:40:00	15.103	15.055	15.103	15.055	15.127	15.103	15.199	15.079	15.199	15.127	15.151	15.127	15.079	15.103	15.151	15.079	15.151	15.294	15.223	15.175
2014-07-18 17:50:00	15.031	15.008	15.031	15.008	15.079	15.031	15.127	14.984	15.103	15.031	15.079	15.031	14.984	15.008	15.008	15.031	15.127	15.247	15.175	15.151
2014-07-18 18:00:00	15.031	15.008	15.055	14.984	15.031	14.984	15.079	14.912	15.031	14.96	15.008	14.984	14.96	14.984	14.96	15.055	15.127	15.223	15.175	15.151
2014-07-18 18:10:00	15.008	15.008	15.031	14.984	15.031	14.984	15.055	14.96	15.103	14.984	15.031	15.008	15.031	15.055	14.984	15.055	15.103	15.223	15.175	15.151
2014-07-18 18:20:00	15.079	15.055	15.079	15.055	15.079	15.031	15.103	14.984	15.103	15.008	15.055	15.031	15.031	15.055	14.936	15.055	15.127	15.223	15.175	15.127
2014-07-18 18:30:00	15.103	15.079	15.103	15.055	15.103	15.031	15.103	14.96	15.103	14.984	15.031	14.912	14.936	14.936	14.912	15.055	15.127	15.247	15.151	15.103
2014-07-18 18:40:00	15.079	15.055	15.079	15.031	15.079	15.031	15.127	14.888	15.008	14.912	14.984	14.96	14.984	14.96	14.912	15.103	15.103	15.342	15.103	15.079
2014-07-18 18:50:00	15.055	15.031	15.079	15.031	15.079	15.031	15.079	14.912	15.055	14.936	15.008	14.96	14.984	14.96	14.936	15.103	15.127	15.318	15.079	15.055
2014-07-18 19:00:00	15.031	15.008	15.031	14.984	15.031	14.984	15.055	14.936	15.055	14.936	14.984	14.936	14.936	14.936	14.912	15.127	15.103	15.342	15.079	15.055
2014-07-18 19:10:00	15.008	14.984	15.031	14.984	15.031	14.984	15.055	14.888	15.008	14.888	14.96	14.888	14.912	14.888	14.864	15.103	15.103	15.294	15.079	15.055
2014-07-18 19:20:00	14.984	14.96	14.984	14.96	15.008	14.96	15.031	14.84	14.984	14.864	14.912	14.84	14.864	14.864	14.84	15.079	15.055	15.223	15.055	15.055
2014-07-18 19:30:00	14.984	14.96	14.984	14.936	14.984	14.96	15.031	14.816	14.96	14.84	14.888	14.816	14.84	14.816	14.816	15.031	15.031	15.151	15.055	15.031
2014-07-18 19:40:00	14.96	14.96	14.984	14.936	14.984	14.936	15.008	14.792	14.936	14.816	14.864	14.792	14.792	14.792	14.768	14.984	15.008	15.103	15.008	14.984
2014-07-18 19:50:00	14.96	14.936	14.96	14.912	14.96	14.912	14.984	14.768	14.888	14.768	14.816	14.768	14.792	14.768	14.745	14.96	14.984	15.031	14.984	14.936
2014-07-18 20:00:00	14.936	14.912	14.936	14.888	14.936	14.888	14.936	14.745	14.864	14.745	14.792	14.721	14.745	14.745	14.697	14.936	14.96	15.008	14.96	14.936
2014-07-18 20:10:00	14.912	14.888	14.912	14.864	14.912	14.864	14.912	14.697	14.84	14.721	14.768	14.673	14.697	14.697	14.649	14.912	14.936	14.96	14.936	14.912
2014-07-18 20:20:00	14.864	14.84	14.888	14.84	14.888	14.84	14.888	14.673	14.816	14.697	14.745	14.673	14.697	14.697	14.649	14.864	14.912	14.936	14.912	14.888
2014-07-18 20:30:00	14.864	14.84	14.864	14.816	14.864	14.816	14.864	14.673	14.792	14.673	14.721	14.649	14.649	14.649	14.625	14.84	14.888	14.936	14.864	14.84
2014-07-18 20:40:00	14.816	14.792	14.816	14.792	14.84	14.792	14.864	14.649	14.792	14.673	14.697	14.673	14.649	14.625	14.649	14.816	14.864	14.912	14.84	14.816
2014-07-18 20:50:00	14.792	14.768	14.792	14.768	14.816	14.768	14.864	14.649	14.768	14.649	14.673	14.721	14.673	14.625	14.673	14.768	14.816	14.864	14.816	14.768
2014-07-18 21:00:00	14.792	14.768	14.768	14.673	14.816	14.745	14.864	14.625	14.745	14.649	14.673	14.745	14.697	14.601	14.673	14.745	14.792	14.792	14.745	14.697
2014-07-18 21:10:00	14.792	14.745	14.745	14.505	14.84	14.721	14.816	14.601	14.721	14.649	14.697	14.792	14.745	14.697	14.745	14.721	14.768	14.745	14.697	14.673
2014-07-18 21:20:00	14.84	14.768	14.745	14.409	14.888	14.697	14.792	14.577	14.697	14.649	14.721	14.792	14.768	14.745	14.792	14.697	14.745	14.721	14.673	14.625
2014-07-18 21:30:00	14.84	14.745	14.745	14.385	14.888	14.697	14.768	14.577	14.673	14.673	14.745	14.816	14.768	14.745	14.864	14.673	14.697	14.721	14.649	14.625
2014-07-18 21:40:00	14.84	14.745	14.768	14.242	14.912	14.673	14.768	14.553	14.673	14.673	14.745	14.792	14.792	14.697	14.888	14.649	14.673	14.697	14.649	14.625
2014-07-18 21:50:00	14.768	14.721	14.745	14.074	14.888	14.673	14.745	14.529	14.649	14.625	14.768	14.745	14.792	14.625	14.84	14.625	14.673	14.673	14.625	14.625
2014-07-18 22:00:00	14.745	14.649	14.721	13.954	14.864	14.625	14.721	14.457	14.625	14.553	14.745	14.721	14.745	14.529	14.864	14.601	14.673	14.625	14.601	14.601
2014-07-18 22:10:00	14.697	14.577	14.697	13.834	14.84	14.625	14.649	14.385	14.601	14.505	14.721	14.649	14.649	14.457	14.84	14.577	14.625	14.577	14.577	14.577
2014-07-18 22:20:00	14.649	14.529	14.649	13.81	14.816	14.529	14.577	14.314	14.529	14.481	14.673	14.625	14.577	14.361	14.84	14.529	14.577	14.529	14.529	14.529
2014-07-18 22:30:00	14.625	14.505	14.625	13.762	14.792	14.433	14.553	14.266	14.481	14.481	14.625	14.577	14.553	14.314	14.816	14.505	14.529	14.505	14.481	14.505
2014-07-18 22:40:00	14.577	14.505	14.577	13.81	14.768	14.409	14.457	14.218	14.409	14.409	14.577	14.529	14.505	14.29	14.816	14.481	14.505	14.457	14.457	14.481
2014-07-18 22:50:00	14.553	14.457	14.553	13.834	14.745	14.385	14.457	14.218	14.385	14.409	14.553	14.529	14.481	14.242	14.816	14.457	14.457	14.433	14.409	14.481
2014-07-18 23:00:00	14.529	14.433	14.529	13.81	14.721	14.361	14.433	14.17	14.314	14.409	14.505	14.505	14.457	14.242	14.816	14.433	14.433	14.409	14.433	14.457
2014-07-18 23:10:00	14.505	14.385	14.481	13.834	14.673	14.385	14.385	14.146	14.29	14.337	14.505	14.529	14.433	14.194	14.816	14.409	14.409	14.385	14.409	14.433
2014-07-18 23:20:00	14.457	14.361	14.457	13.81	14.649	14.385	14.385	14.146	14.314	14.266	14.505	14.529	14.433	14.17	14.84	14.409	14.385	14.385	14.385	14.409
2014-07-18 23:30:00	14.457	14.361	14.457	13.762	14.625	14.337	14.361	14.098	14.266	14.242	14.505	14.553	14.433	14.17	14.816	14.361	14.361	14.361	14.337	14.409
2014-07-18 23:40:00	14.457	14.314	14.433	13.642	14.601	14.314	14.361	14.074	14.242	14.194	14.481	14.553	14.433	14.122	14.816	14.337	14.314	14.361	14.314	14.385
2014-07-18 23:50:00	14.409	14.29	14.361	13.618	14.601	14.314	14.314	14.05	14.194	14.218	14.457	14.553	14.385	14.074	14.792	14.314	14.29	14.337	14.29	14.337
2014-07-19	14.361	14.266	14.314	13.618	14.649	14.29	14.266	14.002	14.194	14.194	14.433	14.553	14.361	14.05	14.792	14.266	14.29	14.314	14.266	14.314
2014-07-19 00:10:00	14.29	14.218	14.314	13.642	14.601	14.29	14.266	13.978	14.098	14.146	14.409	14.553	14.337	14.002	14.768	14.242	14.242	14.29	14.242	14.266
2014-07-19 00:20:00	14.242	14.242	14.29	13.642	14.553	14.29	14.266	13.954	14.026	14.146	14.409	14.553	14.337	13.978	14.745	14.218	14.218	14.266	14.218	14.266
2014-07-19 00:30:00	14.242	14.194	14.266	13.642	14.505	14.314	14.242	13.954	14.002	14.146	14.409	14.553	14.337	13.978	14.721	14.218	14.17	14.266	14.218	14.242
2014-07-19 00:40:00	14.218	14.17	14.218	13.618	14.481	14.314	14.194	13.93	13.954	14.122	14.409	14.553	14.337	13.93	14.697	14.194	14.17	14.242	14.218	14.218
2014-07-19 00:50:00	14.17	14.122	14.194	13.57	14.457	14.314	14.194	13.882	13.93	14.122	14.361	14.529	14.314	13.906	14.673	14.194	14.122	14.218	14.194	14.194
2014-07-19 01:00:00	14.074	14.074	14.146	13.522	14.457	14.337	14.17	13.834	13.858	14.074	14.314	14.505	14.29	13.834	14.673	14.146	14.098	14.194	14.146	14.17
2014-07-19 01:10:00	14.002	14.026	14.098	13.497	14.457	14.29	14.122	13.81	13.882	14.026	14.314	14.505	14.266	13.834	14.673	14.122	14.074	14.146	14.098	14.146
2014-07-19 01:20:00	13.978	14.026	14.074	13.546	14.433	14.29	14.146	13.762	13.882	14.026	14.266	14.505	14.266	13.81	14.649	14.098	14.05	14.146	14.074	14.122
2014-07-19 01:30:00	13.954	14.026	14.074	13.546	14.385	14.266	14.122	13.738	13.858	13.954	14.266	14.529	14.266	13.786	14.649	14.074	14.05	14.122	14.074	14.122
2014-07-19 01:40:00	13.978	14.002	14.05	13.522	14.385	14.266	14.122	13.738	13.858	13.93	14.242	14.529	14.266	13.762	14.625	14.074	14.026	14.122	14.05	14.098
2014-07-19 01:50:00	13.954	14.002	14.026	13.497	14.385	14.266	14.074	13.69	13.834	13.882	14.242	14.505	14.242	13.762	14.625	14.074	14.026	14.098	14.05	14.074
2014-07-19 02:00:00	13.93	14.002	14.026	13.497	14.385	14.242	14.074	13.666	13.81	13.93	14.218	14.481	14.242	13.738	14.625	14.05	14.002	14.074	14.05	14.074
2014-07-19 02:10:00	13.882	13.978	14.002	13.473	14.361	14.266	14.074	13.642	13.81	13.906	14.218	14.457	14.218	13.738	14.649	14.026	13.978	14.074	14.05	14.05
2014-07-19 02:20:00	13.882	13.93	13.978	13.401	14.361	14.266	14.026	13.594	13.81	13.858	14.218	14.457	14.218	13.69	14.649	14.002	13.954	14.05	14.002	14.026
2014-07-19 02:30:00	13.834	13.906	13.93	13.305	14.337	14.242	14.002	13.546	13.738	13.81	14.194	14.409	14.194	13.642	14.625	13.978	13.954	14.05	13.954	14.002
2014-07-19 02:40:00	13.762	13.882	13.906	13.209	14.314	14.242	13.954	13.497	13.642	13.738	14.122	14.385	14.17	13.594	14.601	13.93	13.882	14.002	13.882	13.954
2014-07-19 02:50:00	13.738	13.858	13.858	13.112	14.266	14.218	13.93	13.425	13.618	13.666	14.074	14.337	14.146	13.497	14.553	13.906	13.834	13.978	13.858	13.93
2014-07-19 03:00:00	13.69	13.834	13.81	13.04	14.194	14.194	13.882	13.377	13.594	13.594	14.05	14.314	14.122	13.401	14.529	13.858	13.786	13.954	13.858	13.882
2014-07-19 03:10:00	13.666	13.738	13.762	12.992	14.122	14.17	13.834	13.305	13.57	13.57	14.026	14.29	14.074	13.377	14.505	13.81	13.714	13.93	13.81	13.858
2014-07-19 03:20:00	13.618	13.714	13.738	13.04	14.074	14.146	13.834	13.257	13.546	13.546	14.026	14.266	14.05	13.377	14.481	13.762	13.714	13.906	13.762	13.81
2014-07-19 03:30:00	13.57	13.69	13.714	13.112	14.074	14.098	13.81	13.233	13.546	13.594	14.026	14.242	14.026	13.353	14.457	13.762	13.69	13.882	13.762	13.81
2014-07-19 03:40:00	13.546	13.69	13.69	13.137	14.074	14.074	13.81	13.233	13.522	13.594	14.002	14.242	14.026	13.377	14.457	13.738	13.69	13.882	13.738	13.81
2014-07-19 03:50:00	13.546	13.666	13.666	13.04	14.074	14.074	13.786	13.209	13.473	13.57	13.93	14.218	14.002	13.377	14.457	13.714	13.666	13.858	13.69	13.786
2014-07-19 04:00:00	13.522	13.642	13.642	13.016	14.074	14.074	13.762	13.161	13.425	13.57	13.93	14.218	14.002	13.353	14.409	13.714	13.642	13.834	13.69	13.762
2014-07-19 04:10:00	13.473	13.666	13.642	13.04	14.05	14.05	13.762	13.137	13.353	13.522	13.906	14.194	13.954	13.329	14.409	13.69	13.618	13.81	13.69	13.738
2014-07-19 04:20:00	13.449	13.642	13.618	13.088	14.026	14.05	13.738	13.112	13.377	13.546	13.882	14.194	13.93	13.353	14.385	13.666	13.618	13.786	13.666	13.714
2014-07-19 04:30:00	13.473	13.618	13.594	13.04	14.026	14.05	13.714	13.088	13.353	13.497	13.882	14.194	13.954	13.329	14.361	13.642	13.618	13.786	13.666	13.714
2014-07-19 04:40:00	13.497	13.618	13.594	13.064	14.002	14.026	13.714	13.04	13.305	13.473	13.906	14.194	13.93	13.353	14.361	13.642	13.618	13.762	13.666	13.69
2014-07-19 04:50:00	13.497	13.642	13.594	13.04	14.002	14.026	13.69	13.016	13.281	13.522	13.93	14.194	13.93	13.353	14.361	13.642	13.642	13.786	13.666	13.666
2014-07-19 05:00:00	13.497	13.642	13.57	13.016	14.002	14.05	13.69	12.992	13.329	13.522	13.882	14.194	13.93	13.329	14.361	13.618	13.594	13.786	13.666	13.69
2014-07-19 05:10:00	13.497	13.594	13.57	12.992	13.978	14.026	13.69	12.992	13.353	13.546	13.906	14.194	13.93	13.353	14.337	13.642	13.642	13.786	13.666	13.666
2014-07-19 05:20:00	13.522	13.594	13.594	13.04	13.978	14.026	13.69	13.016	13.353	13.546	13.906	14.194	13.93	13.329	14.314	13.642	13.594	13.786	13.618	13.666
2014-07-19 05:30:00	13.522	13.594	13.57	13.088	13.954	14.05	13.69	13.04	13.353	13.57	13.906	14.17	13.93	13.377	14.314	13.642	13.69	13.786	13.738	13.69
2014-07-19 05:40:00	13.522	13.618	13.57	13.112	13.978	14.026	13.69	13.064	13.497	13.594	13.906	14.17	13.93	13.377	14.314	13.666	13.714	13.786	13.762	13.69
2014-07-19 05:50:00	13.522	13.642	13.57	13.112	14.026	14.026	13.714	13.137	13.81	13.594	13.93	14.17	13.93	13.377	14.314	13.642	13.738	13.762	13.762	13.666
2014-07-19 06:00:00	13.546	13.642	13.57	13.257	14.002	14.026	13.738	13.185	13.834	13.642	13.93	14.146	13.93	13.449	14.314	13.69	13.762	13.786	13.738	13.69
2014-07-19 06:10:00	13.57	13.666	13.57	13.329	14.05	14.026	13.762	13.281	13.882	13.69	13.978	14.17	13.954	13.497	14.337	13.738	13.786	13.762	13.762	13.714
2014-07-19 06:20:00	13.594	13.714	13.642	13.401	14.026	14.05	13.786	13.425	13.882	13.714	13.978	14.194	13.978	13.546	14.242	13.762	13.81	13.762	13.762	13.714
2014-07-19 06:30:00	13.642	13.714	13.714	13.497	14.074	13.834	13.81	13.618	13.906	13.786	14.002	14.218	13.978	13.594	14.122	13.762	13.81	13.762	13.762	13.738
2014-07-19 06:40:00	13.738	13.762	13.738	13.449	14.05	13.786	13.834	13.786	14.05	13.81	14.026	14.242	14.002	13.618	14.05	13.786	13.81	13.786	13.786	13.738
2014-07-19 06:50:00	13.786	13.762	13.762	13.522	14.074	13.81	13.81	13.906	14.098	13.978	14.05	14.266	14.002	13.666	14.098	13.786	13.834	13.786	13.786	13.762
2014-07-19 07:00:00	13.81	13.81	13.858	13.642	14.098	13.882	13.834	13.978	14.146	14.05	14.098	14.314	14.05	13.786	14.17	13.858	13.882	13.834	13.858	13.834
2014-07-19 07:10:00	13.882	13.882	13.93	13.714	14.122	13.93	13.858	14.026	14.17	14.074	14.122	14.337	14.074	13.81	14.266	13.906	13.93	13.858	13.882	13.858
2014-07-19 07:20:00	13.93	13.93	13.978	13.666	14.122	14.002	13.882	14.05	14.194	14.074	14.146	14.337	14.122	13.81	14.314	13.93	13.954	13.882	13.906	13.882
2014-07-19 07:30:00	13.978	14.002	14.026	13.69	14.146	14.05	13.882	14.074	14.242	14.098	14.146	14.361	14.122	13.81	14.242	13.978	14.002	13.93	13.954	13.93
2014-07-19 07:40:00	13.978	14.026	14.05	13.834	14.17	14.074	13.906	14.098	14.218	14.122	14.146	14.385	14.122	13.858	14.146	14.026	14.026	13.978	14.002	14.002
2014-07-19 07:50:00	14.002	14.074	14.074	14.098	14.218	14.122	13.954	14.074	14.194	14.146	14.218	14.409	14.17	13.954	14.122	14.05	14.05	14.026	14.05	14.05
2014-07-19 08:00:00	14.026	14.122	14.074	14.337	14.266	14.122	13.978	14.098	14.194	14.218	14.266	14.457	14.218	14.026	14.146	14.074	14.074	14.002	14.074	14.074
2014-07-19 08:10:00	14.05	14.122	14.074	14.242	14.29	14.146	14.026	14.074	14.17	14.194	14.266	14.481	14.266	14.074	14.194	14.05	14.074	14.05	14.074	14.074
2014-07-19 08:20:00	14.05	14.146	14.074	14.17	14.337	14.17	14.05	14.074	14.194	14.194	14.266	14.505	14.29	14.098	14.242	14.074	14.074	14.05	14.074	14.074
2014-07-19 08:30:00	14.074	14.17	14.074	14.505	14.361	14.194	14.074	14.146	14.29	14.266	14.314	14.553	14.314	14.17	14.266	14.098	14.098	14.074	14.074	14.098
2014-07-19 08:40:00	14.074	14.194	14.098	14.601	14.385	14.242	14.122	14.17	14.314	14.314	14.337	14.601	14.361	14.242	14.337	14.122	14.098	14.074	14.074	14.146
2014-07-19 08:50:00	14.098	14.266	14.146	14.745	14.433	14.266	14.17	14.218	14.361	14.361	14.385	14.625	14.385	14.337	14.385	14.17	14.122	14.098	14.098	14.17
2014-07-19 09:00:00	14.146	14.314	14.17	14.816	14.457	14.29	14.194	14.242	14.457	14.433	14.409	14.673	14.433	14.409	14.433	14.17	14.17	14.098	14.17	14.194
2014-07-19 09:10:00	14.17	14.361	14.194	14.816	14.481	14.314	14.242	14.266	14.529	14.529	14.457	14.721	14.481	14.481	14.505	14.218	14.266	14.122	14.266	14.218
2014-07-19 09:20:00	14.481	14.361	14.601	14.745	14.529	14.337	14.266	14.266	14.553	14.529	14.481	14.745	14.529	14.505	14.553	14.218	14.314	14.122	14.29	14.242
2014-07-19 09:30:00	14.433	14.361	14.649	14.768	14.625	14.361	14.385	14.314	14.577	14.601	14.505	14.792	14.553	14.577	14.601	14.266	14.361	14.146	14.361	14.266
2014-07-19 09:40:00	14.122	14.05	14.457	14.553	14.673	14.385	14.457	14.314	14.577	14.601	14.625	14.816	14.601	14.601	14.649	14.314	14.409	14.17	14.409	14.29
2014-07-19 09:50:00	14.098	14.026	14.385	14.673	14.721	14.433	14.505	14.361	14.673	14.649	14.697	14.864	14.745	14.673	14.84	14.337	14.457	14.17	14.481	14.314
2014-07-19 10:00:00	14.242	14.17	14.433	14.864	14.768	14.481	14.577	14.457	14.792	14.673	14.745	14.936	14.768	14.768	14.888	14.409	14.529	14.314	14.601	14.385
2014-07-19 10:10:00	14.553	14.505	14.601	15.031	14.816	14.505	14.625	14.505	14.888	14.816	14.792	15.008	14.816	14.888	14.936	14.433	14.577	14.361	14.673	14.409
2014-07-19 10:20:00	14.697	14.697	14.553	15.031	14.888	14.529	14.697	14.601	14.936	14.84	14.816	15.079	14.864	14.96	14.984	14.505	14.673	14.385	14.721	14.433
2014-07-19 10:30:00	14.888	14.984	14.505	15.031	14.936	14.577	14.745	14.649	15.055	14.936	14.888	15.151	14.96	14.96	15.055	14.553	14.745	14.433	14.792	14.457
2014-07-19 10:40:00	15.079	15.438	14.936	15.055	14.984	14.625	14.792	14.697	15.127	15.008	14.936	15.199	14.984	15.079	15.127	14.601	14.816	14.529	14.84	14.505
2014-07-19 10:50:00	15.127	15.366	15.151	14.888	15.008	14.649	14.864	14.745	15.199	15.031	15.008	15.27	15.031	15.175	15.199	14.625	14.888	14.529	14.912	14.529
2014-07-19 11:00:00	15.031	15.079	15.103	14.697	15.055	14.745	14.888	14.792	15.27	15.031	15.055	15.342	15.103	15.247	15.247	14.673	14.96	14.529	14.984	14.553
2014-07-19 11:10:00	15.008	15.008	15.055	14.745	15.103	14.816	14.96	14.864	15.366	15.055	15.103	15.39	15.127	15.318	15.318	14.721	15.031	14.553	15.031	14.577
2014-07-19 11:20:00	15.103	15.103	15.055	14.912	15.151	14.768	15.008	14.84	15.557	15.175	15.199	15.485	15.199	15.485	15.366	14.816	15.151	14.577	15.175	14.625
2014-07-19 11:30:00	15.461	15.342	15.151	15.724	15.223	14.816	15.103	15.127	15.986	15.652	15.342	15.581	15.294	15.867	15.438	14.984	15.414	14.673	15.414	14.697
2014-07-19 11:40:00	15.676	15.509	15.223	16.034	15.294	14.888	15.175	15.294	16.01	15.438	15.461	15.7	15.366	16.129	15.509	15.079	15.581	14.745	15.581	14.792
2014-07-19 11:50:00	15.867	15.652	15.247	16.534	15.366	14.96	15.27	15.461	16.153	15.676	15.557	15.819	15.438	16.487	15.581	15.652	16.01	14.768	15.748	14.864
2014-07-19 12:00:00	16.153	15.891	15.318	17.368	15.438	15.031	15.39	15.748	16.487	16.034	15.7	15.963	15.509	16.844	15.7	15.39	16.582	14.864	15.986	14.984
2014-07-19 12:10:00	16.368	16.177	15.533	17.772	15.533	15.175	15.485	16.034	16.677	16.344	15.915	16.129	15.629	17.201	15.772	15.557	16.153	15.008	16.63	15.103
2014-07-19 12:20:00	16.487	16.344	15.629	16.677	15.629	15.247	15.605	16.201	16.796	16.558	16.058	16.249	15.7	17.368	15.915	15.652	16.32	15.079	16.606	15.27
2014-07-19 12:30:00	16.534	16.463	15.748	16.368	15.724	15.318	15.652	16.272	16.773	16.654	16.129	16.344	15.796	17.344	16.01	15.7	16.415	15.079	16.606	15.294
2014-07-19 12:40:00	16.439	16.487	15.772	16.177	15.843	15.366	15.772	16.249	16.701	16.582	16.201	16.463	15.891	17.296	16.106	15.772	16.439	15.127	16.511	15.294
2014-07-19 12:50:00	16.344	16.534	15.819	16.129	15.915	15.414	15.843	16.272	16.677	16.63	16.272	16.534	15.939	17.201	16.201	15.796	16.463	15.175	16.534	15.318
2014-07-19 13:00:00	16.296	16.558	15.819	16.129	15.939	15.485	15.939	16.272	16.654	16.654	16.272	16.558	16.034	17.13	16.272	15.819	16.463	15.247	16.487	15.366
2014-07-19 13:10:00	16.249	16.558	15.891	16.177	16.01	15.581	16.034	16.368	16.82	16.749	16.32	16.63	16.129	17.225	16.392	15.915	16.558	15.294	16.582	15.414
2014-07-19 13:20:00	16.296	16.463	15.963	16.106	16.106	16.082	16.129	16.511	17.32	16.892	16.392	16.725	16.225	17.51	16.439	16.129	16.796	15.318	16.892	15.509
2014-07-19 13:30:00	16.439	16.534	16.106	16.225	16.249	15.986	16.296	16.558	17.986	16.749	16.606	16.82	16.344	17.962	16.534	16.296	17.106	15.414	17.153	15.7
2014-07-19 13:40:00	16.773	16.82	16.272	16.63	16.415	15.915	16.439	16.963	18.509	17.082	16.844	16.987	16.487	18.414	16.63	16.415	17.344	15.581	17.32	15.963
2014-07-19 13:50:00	16.939	17.058	16.439	16.749	16.487	15.915	16.582	17.249	18.247	17.344	16.939	17.106	16.654	18.39	16.725	16.439	17.463	15.676	17.082	16.082
2014-07-19 14:00:00	16.963	17.13	16.534	16.654	16.511	15.891	16.63	17.296	17.938	17.296	16.963	17.201	16.701	18.247	16.844	16.487	17.486	15.7	17.082	16.177
2014-07-19 14:10:00	16.939	17.153	16.582	16.558	16.63	15.915	16.677	17.272	18.057	17.249	17.011	17.225	16.796	18.2	16.939	16.534	17.463	15.7	17.082	16.272
2014-07-19 14:20:00	16.963	17.177	16.654	16.463	16.677	15.986	16.773	17.225	17.938	17.344	17.058	17.249	16.844	18.152	17.011	16.558	17.51	15.724	17.106	16.296
2014-07-19 14:30:00	16.915	17.177	16.677	16.296	16.701	15.986	16.796	17.201	17.605	17.32	16.939	17.201	16.915	17.938	17.058	16.606	17.486	15.796	17.153	16.32
2014-07-19 14:40:00	16.844	17.106	16.677	16.177	16.725	16.034	16.868	17.058	17.558	17.201	16.796	17.106	16.987	17.724	17.106	16.63	17.415	15.843	17.082	16.272
2014-07-19 14:50:00	16.796	17.082	16.677	16.058	16.773	16.034	16.915	16.939	17.51	17.13	16.749	17.058	17.153	17.582	17.13	16.654	17.368	15.867	17.034	16.32
2014-07-19 15:00:00	16.773	17.034	16.654	16.01	16.868	16.082	16.939	16.82	17.701	17.082	16.749	16.987	17.201	17.51	17.201	16.677	17.344	15.867	16.963	16.344
2014-07-19 15:10:00	16.749	17.011	16.677	15.963	16.939	16.082	16.963	16.773	17.558	17.058	16.725	16.915	17.177	17.439	17.201	16.677	17.32	15.915	16.939	16.32
2014-07-19 15:20:00	16.725	16.963	16.606	15.891	16.939	16.082	16.963	16.677	17.463	17.034	16.654	16.82	17.153	17.296	17.225	16.63	17.272	15.963	16.939	16.32
2014-07-19 15:30:00	16.701	16.892	16.582	15.939	16.963	16.129	16.987	16.654	17.558	17.034	16.654	16.773	17.225	17.344	17.249	16.63	17.201	16.034	16.939	16.272
2014-07-19 15:40:00	16.725	16.915	16.63	15.986	16.987	16.177	16.963	16.701	17.558	17.058	16.63	16.749	17.201	17.32	17.272	16.63	17.225	16.058	16.915	16.296
2014-07-19 15:50:00	16.749	16.915	16.582	15.963	16.963	16.129	16.939	16.677	17.439	17.034	16.582	16.701	17.201	17.225	17.272	16.63	17.201	16.082	16.844	16.249
2014-07-19 16:00:00	16.725	16.892	16.582	15.915	16.963	16.177	16.939	16.63	17.32	16.963	16.558	16.677	17.153	17.13	17.249	16.63	17.13	16.106	16.749	16.201
2014-07-19 16:10:00	16.677	16.82	16.534	15.843	16.939	16.177	16.963	16.534	17.106	16.915	16.511	16.63	17.177	16.987	17.225	16.558	17.034	16.058	16.63	16.129
2014-07-19 16:20:00	16.63	16.749	16.487	15.772	16.939	16.177	16.939	16.487	17.368	16.868	16.463	16.63	17.201	16.939	17.225	16.534	16.987	16.058	16.558	16.082
2014-07-19 16:30:00	16.701	16.749	16.511	15.796	16.987	16.225	16.939	16.558	17.748	16.939	16.487	16.63	17.201	17.058	17.225	16.582	16.987	16.058	16.534	16.106
2014-07-19 16:40:00	16.749	16.773	16.558	15.748	16.963	16.225	16.915	16.558	17.486	16.987	16.439	16.582	17.13	17.011	17.201	16.463	15.533	16.034	15.461	16.106
2014-07-19 16:50:00	16.701	16.725	16.534	15.7	16.939	16.201	16.892	16.463	16.654	16.963	16.392	16.558	17.153	16.892	17.201	15.724	15.247	15.461	15.175	16.058
2014-07-19 17:00:00	16.654	16.701	16.511	15.652	16.939	16.201	16.868	15.915	15.318	16.868	16.32	16.511	17.106	16.749	17.177	15.27	15.199	15.151	15.127	15.629
2014-07-19 17:10:00	16.368	16.368	15.724	15.605	16.939	15.366	16.844	15.461	15.199	16.725	15.939	16.463	17.011	16.654	17.13	15.151	15.151	15.103	15.103	15.199
2014-07-19 17:20:00	15.461	15.318	15.175	15.581	15.796	14.96	16.82	15.175	15.151	16.344	15.533	16.415	16.915	16.606	16.558	15.055	15.127	15.079	15.055	15.031
2014-07-19 17:30:00	14.984	14.96	14.936	15.485	15.031	14.864	16.749	14.96	15.055	15.055	15.199	16.368	16.844	16.558	15.819	15.008	15.008	15.008	15.008	14.96
2014-07-19 17:40:00	14.912	14.936	14.888	15.27	14.936	14.888	16.487	14.888	14.984	14.888	14.936	16.344	16.82	15.199	15.342	14.936	14.984	14.984	14.96	14.912
2014-07-19 17:50:00	14.864	14.888	14.864	15.008	14.912	14.84	15.366	14.816	14.912	14.816	14.888	16.225	16.796	15.031	15.031	14.888	14.936	14.936	14.888	14.864
2014-07-19 18:00:00	14.816	14.84	14.816	14.84	14.864	14.816	15.008	14.721	14.84	14.721	14.84	15.7	15.366	14.96	14.912	14.888	14.912	14.912	14.864	14.816
2014-07-19 18:10:00	14.745	14.792	14.768	14.745	14.792	14.768	14.888	14.601	14.745	14.625	14.697	14.936	14.864	14.816	14.792	14.84	14.864	14.888	14.84	14.792
2014-07-19 18:20:00	14.697	14.745	14.697	14.697	14.721	14.697	14.768	14.529	14.649	14.553	14.601	14.601	14.601	14.625	14.697	14.745	14.792	14.84	14.768	14.721
2014-07-19 18:30:00	14.625	14.673	14.649	14.625	14.649	14.625	14.697	14.481	14.625	14.505	14.577	14.553	14.553	14.601	14.601	14.697	14.745	14.768	14.697	14.673
2014-07-19 18:40:00	14.601	14.649	14.625	14.601	14.649	14.601	14.649	14.529	14.673	14.553	14.577	14.529	14.529	14.553	14.649	14.673	14.721	14.745	14.673	14.649
2014-07-19 18:50:00	14.601	14.649	14.625	14.601	14.649	14.577	14.649	14.577	14.697	14.577	14.601	14.529	14.553	14.553	14.601	14.649	14.673	14.745	14.673	14.649
2014-07-19 19:00:00	14.625	14.649	14.625	14.601	14.649	14.601	14.673	14.553	14.697	14.577	14.601	14.529	14.529	14.553	14.601	14.625	14.649	14.721	14.649	14.625
2014-07-19 19:10:00	14.625	14.673	14.649	14.625	14.649	14.625	14.697	14.553	14.673	14.553	14.625	14.553	14.553	14.601	14.553	14.625	14.625	14.697	14.625	14.577
2014-07-19 19:20:00	14.625	14.673	14.625	14.625	14.649	14.625	14.697	14.553	14.673	14.553	14.649	14.553	14.553	14.577	14.553	14.625	14.625	14.673	14.601	14.577
2014-07-19 19:30:00	14.601	14.649	14.625	14.601	14.649	14.625	14.697	14.529	14.673	14.553	14.601	14.481	14.481	14.505	14.529	14.625	14.649	14.625	14.601	14.553
2014-07-19 19:40:00	14.601	14.649	14.625	14.601	14.649	14.601	14.673	14.529	14.673	14.553	14.577	14.457	14.481	14.481	14.529	14.625	14.649	14.649	14.577	14.553
2014-07-19 19:50:00	14.601	14.649	14.601	14.577	14.625	14.601	14.649	14.553	14.673	14.553	14.577	14.457	14.457	14.505	14.529	14.625	14.649	14.625	14.577	14.577
2014-07-19 20:00:00	14.577	14.649	14.601	14.601	14.625	14.601	14.673	14.529	14.673	14.553	14.577	14.457	14.457	14.457	14.529	14.601	14.625	14.625	14.601	14.577
2014-07-19 20:10:00	14.577	14.625	14.577	14.577	14.601	14.577	14.649	14.505	14.649	14.529	14.553	14.457	14.481	14.457	14.505	14.601	14.625	14.625	14.625	14.625
2014-07-19 20:20:00	14.553	14.601	14.553	14.553	14.601	14.577	14.649	14.481	14.625	14.505	14.577	14.481	14.481	14.481	14.529	14.577	14.601	14.673	14.673	14.673
2014-07-19 20:30:00	14.529	14.577	14.529	14.529	14.577	14.553	14.625	14.481	14.601	14.481	14.529	14.505	14.505	14.505	14.505	14.577	14.601	14.697	14.673	14.649
2014-07-19 20:40:00	14.529	14.577	14.553	14.529	14.577	14.529	14.601	14.481	14.601	14.505	14.553	14.553	14.553	14.529	14.529	14.553	14.577	14.673	14.649	14.625
2014-07-19 20:50:00	14.529	14.577	14.529	14.529	14.577	14.529	14.577	14.481	14.601	14.505	14.577	14.553	14.553	14.529	14.529	14.529	14.553	14.673	14.649	14.625
2014-07-19 21:00:00	14.529	14.601	14.553	14.529	14.577	14.529	14.577	14.505	14.625	14.505	14.577	14.553	14.553	14.505	14.529	14.505	14.553	14.649	14.625	14.601
2014-07-19 21:10:00	14.529	14.577	14.553	14.529	14.553	14.505	14.577	14.505	14.625	14.505	14.601	14.553	14.577	14.505	14.553	14.505	14.553	14.649	14.625	14.601
2014-07-19 21:20:00	14.505	14.577	14.529	14.505	14.553	14.505	14.577	14.505	14.625	14.529	14.601	14.601	14.577	14.505	14.577	14.505	14.553	14.625	14.625	14.601
2014-07-19 21:30:00	14.505	14.553	14.529	14.481	14.553	14.505	14.553	14.505	14.625	14.529	14.577	14.601	14.577	14.457	14.553	14.505	14.553	14.601	14.601	14.577
2014-07-19 21:40:00	14.505	14.553	14.529	14.481	14.553	14.505	14.553	14.481	14.625	14.505	14.577	14.553	14.553	14.433	14.553	14.505	14.553	14.577	14.577	14.553
2014-07-19 21:50:00	14.505	14.577	14.529	14.505	14.577	14.505	14.553	14.481	14.625	14.505	14.577	14.529	14.553	14.409	14.529	14.505	14.553	14.553	14.553	14.553
2014-07-19 22:00:00	14.529	14.553	14.529	14.505	14.601	14.505	14.553	14.457	14.601	14.505	14.577	14.529	14.553	14.385	14.529	14.505	14.553	14.553	14.553	14.505
2014-07-19 22:10:00	14.529	14.577	14.505	14.505	14.601	14.505	14.529	14.457	14.577	14.505	14.577	14.553	14.553	14.361	14.553	14.481	14.529	14.529	14.529	14.481
2014-07-19 22:20:00	14.505	14.529	14.457	14.505	14.577	14.481	14.481	14.409	14.553	14.481	14.601	14.553	14.505	14.266	14.553	14.457	14.505	14.505	14.505	14.433
2014-07-19 22:30:00	14.481	14.505	14.433	14.481	14.553	14.481	14.457	14.409	14.529	14.457	14.601	14.529	14.481	14.194	14.505	14.457	14.505	14.505	14.505	14.409
2014-07-19 22:40:00	14.457	14.433	14.409	14.457	14.505	14.457	14.409	14.361	14.481	14.409	14.601	14.505	14.433	14.098	14.481	14.409	14.457	14.505	14.481	14.385
2014-07-19 22:50:00	14.457	14.409	14.361	14.409	14.457	14.433	14.385	14.314	14.409	14.337	14.601	14.457	14.433	14.026	14.481	14.361	14.409	14.481	14.433	14.337
2014-07-19 23:00:00	14.409	14.337	14.314	14.385	14.409	14.385	14.314	14.266	14.314	14.242	14.601	14.409	14.385	13.978	14.433	14.314	14.337	14.433	14.361	14.29
2014-07-19 23:10:00	14.314	14.242	14.266	14.337	14.385	14.337	14.266	14.194	14.194	14.194	14.577	14.361	14.314	13.906	14.385	14.242	14.266	14.385	14.29	14.218
2014-07-19 23:20:00	14.218	14.17	14.218	14.314	14.314	14.314	14.194	14.122	14.146	14.146	14.481	14.337	14.242	13.858	14.361	14.194	14.218	14.29	14.242	14.17
2014-07-19 23:30:00	14.146	14.122	14.17	14.29	14.266	14.29	14.146	14.074	14.098	14.122	14.385	14.314	14.218	13.81	14.337	14.146	14.17	14.242	14.194	14.146
2014-07-19 23:40:00	14.074	14.074	14.146	14.266	14.242	14.266	14.122	14.026	14.002	14.122	14.337	14.29	14.194	13.762	14.314	14.098	14.146	14.218	14.17	14.146
2014-07-19 23:50:00	14.002	14.05	14.122	14.242	14.194	14.194	14.074	13.978	13.93	14.098	14.218	14.266	14.17	13.714	14.314	14.05	14.098	14.17	14.146	14.122
2014-07-20	13.978	14.002	14.074	14.218	14.17	14.17	14.05	13.93	13.954	14.074	14.194	14.242	14.146	13.69	14.266	14.026	14.05	14.146	14.098	14.074
2014-07-20 00:10:00	13.93	13.978	14.074	14.218	14.146	14.146	14.05	13.906	13.882	14.05	14.17	14.242	14.122	13.642	14.266	14.026	14.026	14.122	14.074	14.074
2014-07-20 00:20:00	13.858	13.93	14.026	14.194	14.074	14.098	14.002	13.834	13.834	14.002	14.098	14.218	14.146	13.546	14.242	13.954	13.93	14.074	14.002	14.026
2014-07-20 00:30:00	13.81	13.882	13.978	14.146	14.074	14.026	13.93	13.762	13.738	13.954	14.05	14.17	14.074	13.473	14.194	13.882	13.882	14.026	13.954	13.954
2014-07-20 00:40:00	13.738	13.834	13.882	14.122	14.002	14.002	13.882	13.69	13.666	13.906	14.026	14.122	14.05	13.425	14.17	13.834	13.81	13.978	13.906	13.906
2014-07-20 00:50:00	13.714	13.81	13.834	14.098	13.978	13.978	13.858	13.642	13.666	13.858	14.002	14.122	13.978	13.377	14.146	13.786	13.786	13.954	13.858	13.882
2014-07-20 01:00:00	13.714	13.786	13.834	14.074	13.93	13.954	13.858	13.618	13.69	13.858	14.002	14.098	13.954	13.353	14.122	13.786	13.786	13.93	13.81	13.882
2014-07-20 01:10:00	13.714	13.762	13.786	14.05	13.93	13.93	13.858	13.618	13.69	13.858	13.978	14.098	13.954	13.353	14.122	13.762	13.738	13.906	13.786	13.858
2014-07-20 01:20:00	13.69	13.762	13.762	14.026	13.906	13.906	13.81	13.618	13.666	13.834	13.954	14.098	13.93	13.329	14.098	13.69	13.738	13.882	13.762	13.834
2014-07-20 01:30:00	13.666	13.762	13.69	14.002	13.858	13.858	13.786	13.594	13.618	13.834	13.93	14.098	13.93	13.305	14.074	13.69	13.714	13.858	13.738	13.81
2014-07-20 01:40:00	13.666	13.738	13.666	13.978	13.858	13.834	13.786	13.57	13.666	13.834	13.93	14.074	13.906	13.305	14.074	13.714	13.714	13.834	13.738	13.81
2014-07-20 01:50:00	13.666	13.762	13.69	13.978	13.858	13.834	13.786	13.57	13.714	13.834	13.954	14.098	13.906	13.305	14.074	13.738	13.714	13.834	13.786	13.81
2014-07-20 02:00:00	13.642	13.762	13.69	13.978	13.858	13.834	13.786	13.594	13.69	13.858	13.954	14.122	13.93	13.329	14.098	13.69	13.738	13.858	13.81	13.81
2014-07-20 02:10:00	13.618	13.738	13.666	13.954	13.858	13.81	13.762	13.57	13.642	13.81	13.906	14.098	13.906	13.281	14.074	13.618	13.69	13.834	13.786	13.786
2014-07-20 02:20:00	13.57	13.714	13.618	13.93	13.834	13.762	13.69	13.546	13.618	13.786	13.882	14.05	13.882	13.233	14.05	13.594	13.642	13.786	13.738	13.738
2014-07-20 02:30:00	13.546	13.69	13.618	13.906	13.786	13.762	13.714	13.522	13.666	13.738	13.858	14.05	13.858	13.233	14.026	13.594	13.618	13.786	13.738	13.738
2014-07-20 02:40:00	13.522	13.666	13.594	13.906	13.786	13.738	13.738	13.497	13.666	13.738	13.882	14.05	13.834	13.257	14.026	13.594	13.618	13.786	13.762	13.738
2014-07-20 02:50:00	13.522	13.666	13.57	13.882	13.81	13.762	13.738	13.497	13.642	13.738	13.858	14.05	13.858	13.257	14.026	13.57	13.642	13.786	13.738	13.714
2014-07-20 03:00:00	13.522	13.666	13.57	13.882	13.81	13.738	13.714	13.497	13.642	13.738	13.858	14.05	13.882	13.281	14.026	13.546	13.642	13.762	13.738	13.714
2014-07-20 03:10:00	13.522	13.666	13.57	13.882	13.81	13.738	13.714	13.497	13.642	13.738	13.882	14.074	13.906	13.305	14.05	13.57	13.642	13.762	13.762	13.714
2014-07-20 03:20:00	13.546	13.69	13.594	13.882	13.81	13.738	13.714	13.522	13.618	13.762	13.882	14.074	13.93	13.305	14.05	13.594	13.642	13.762	13.738	13.714
2014-07-20 03:30:00	13.546	13.69	13.594	13.882	13.81	13.738	13.714	13.522	13.618	13.738	13.882	14.074	13.93	13.305	14.05	13.594	13.642	13.762	13.762	13.714
2014-07-20 03:40:00	13.546	13.69	13.57	13.882	13.834	13.738	13.714	13.522	13.618	13.738	13.882	14.074	13.906	13.329	14.074	13.594	13.642	13.762	13.762	13.714
2014-07-20 03:50:00	13.546	13.69	13.57	13.858	13.81	13.738	13.714	13.522	13.642	13.738	13.906	14.074	13.906	13.353	14.074	13.57	13.666	13.762	13.762	13.714
2014-07-20 04:00:00	13.522	13.69	13.57	13.882	13.81	13.738	13.738	13.546	13.642	13.738	13.906	14.098	13.93	13.377	14.098	13.594	13.666	13.762	13.786	13.714
2014-07-20 04:10:00	13.522	13.69	13.57	13.882	13.834	13.738	13.762	13.546	13.642	13.738	13.882	14.098	13.906	13.377	14.098	13.594	13.666	13.762	13.786	13.714
2014-07-20 04:20:00	13.546	13.69	13.57	13.858	13.834	13.738	13.738	13.522	13.618	13.738	13.858	14.074	13.906	13.353	14.098	13.594	13.642	13.762	13.786	13.714
2014-07-20 04:30:00	13.546	13.69	13.57	13.858	13.81	13.738	13.738	13.522	13.642	13.738	13.858	14.074	13.906	13.353	14.098	13.57	13.642	13.762	13.786	13.714
2014-07-20 04:40:00	13.546	13.666	13.57	13.834	13.81	13.738	13.738	13.497	13.618	13.738	13.858	14.05	13.906	13.353	14.074	13.57	13.642	13.738	13.786	13.69
2014-07-20 04:50:00	13.546	13.642	13.57	13.81	13.81	13.738	13.714	13.497	13.594	13.738	13.834	14.05	13.93	13.353	14.074	13.57	13.642	13.738	13.786	13.69
2014-07-20 05:00:00	13.546	13.642	13.546	13.762	13.786	13.762	13.69	13.473	13.522	13.714	13.834	14.05	13.93	13.329	14.074	13.57	13.618	13.738	13.786	13.666
2014-07-20 05:10:00	13.546	13.642	13.546	13.738	13.786	13.786	13.666	13.449	13.497	13.714	13.81	14.026	13.882	13.305	14.05	13.57	13.618	13.738	13.762	13.666
2014-07-20 05:20:00	13.546	13.618	13.522	13.738	13.762	13.81	13.642	13.449	13.449	13.69	13.786	14.002	13.858	13.305	14.05	13.57	13.594	13.714	13.786	13.642
2014-07-20 05:30:00	13.522	13.618	13.473	13.714	13.762	13.738	13.642	13.401	13.425	13.666	13.762	13.978	13.858	13.305	14.026	13.546	13.57	13.714	13.762	13.618
2014-07-20 05:40:00	13.497	13.594	13.473	13.69	13.738	13.714	13.618	13.377	13.425	13.666	13.762	13.978	13.858	13.281	14.002	13.522	13.57	13.69	13.738	13.618
2014-07-20 05:50:00	13.497	13.594	13.473	13.69	13.738	13.714	13.594	13.329	13.401	13.642	13.714	13.93	13.858	13.257	14.002	13.497	13.522	13.69	13.69	13.594
2014-07-20 06:00:00	13.522	13.57	13.473	13.666	13.738	13.714	13.594	13.305	13.449	13.618	13.714	13.93	13.834	13.281	13.978	13.522	13.546	13.69	13.69	13.594
2014-07-20 06:10:00	13.546	13.594	13.473	13.69	13.738	13.714	13.594	13.281	13.473	13.594	13.738	13.93	13.834	13.305	13.978	13.522	13.546	13.69	13.714	13.594
2014-07-20 06:20:00	13.546	13.594	13.497	13.69	13.762	13.714	13.618	13.305	13.497	13.618	13.738	13.954	13.834	13.305	13.978	13.497	13.546	13.714	13.738	13.618
2014-07-20 06:30:00	13.57	13.618	13.497	13.714	13.762	13.69	13.642	13.329	13.497	13.666	13.762	13.978	13.834	13.353	13.978	13.522	13.57	13.714	13.762	13.618
2014-07-20 06:40:00	13.57	13.618	13.497	13.738	13.786	13.714	13.666	13.329	13.497	13.666	13.762	13.978	13.834	13.329	14.002	13.546	13.57	13.714	13.762	13.642
2014-07-20 06:50:00	13.594	13.618	13.522	13.738	13.81	13.738	13.69	13.353	13.594	13.69	13.762	13.978	13.81	13.353	13.978	13.546	13.594	13.714	13.786	13.642
2014-07-20 07:00:00	13.642	13.642	13.546	13.762	13.834	13.786	13.738	13.425	13.81	13.738	13.786	14.026	13.834	13.473	14.002	13.57	13.618	13.762	13.81	13.666
2014-07-20 07:10:00	13.69	13.69	13.594	13.786	13.882	13.81	13.81	13.497	13.858	13.786	13.834	14.05	13.834	13.546	14.002	13.618	13.666	13.762	13.858	13.69
2014-07-20 07:20:00	13.714	13.714	13.618	13.81	13.906	13.81	13.834	13.449	13.738	13.786	13.858	14.098	13.858	13.546	14.026	13.642	13.69	13.786	13.69	13.738
2014-07-20 07:30:00	13.738	13.738	13.642	13.81	13.93	13.834	13.882	13.449	13.858	13.786	13.882	14.122	13.906	13.618	14.05	13.69	13.594	13.786	13.642	13.738
2014-07-20 07:40:00	13.786	13.786	13.666	13.81	13.978	13.882	13.93	13.473	14.098	13.81	13.93	14.194	13.93	13.762	14.074	13.642	13.546	13.738	13.57	13.762
2014-07-20 07:50:00	13.882	13.81	13.714	13.834	14.026	13.906	13.978	13.57	14.29	13.882	13.954	14.242	13.978	13.906	14.122	13.594	13.546	13.738	13.57	13.81
2014-07-20 08:00:00	14.002	13.882	13.786	13.906	14.074	13.954	14.026	13.714	14.601	13.978	14.026	14.314	14.026	14.074	14.146	13.594	13.594	13.738	13.594	13.858
2014-07-20 08:10:00	14.122	13.954	13.882	13.978	14.17	14.026	14.098	13.906	14.146	14.122	14.146	14.385	14.098	14.314	14.194	13.642	13.618	13.738	13.642	13.954
2014-07-20 08:20:00	14.29	14.098	14.026	14.122	14.266	14.074	14.194	14.218	14.242	14.337	14.266	14.457	14.17	14.649	14.266	13.714	13.666	13.762	13.666	13.954
2014-07-20 08:30:00	14.457	14.29	14.122	14.194	14.337	14.122	14.29	14.337	14.361	14.457	14.337	14.553	14.242	14.745	14.314	13.738	13.666	13.762	13.69	14.098
2014-07-20 08:40:00	14.529	14.385	14.242	14.194	14.409	14.146	14.385	14.385	14.505	14.505	14.409	14.649	14.314	14.745	14.385	13.714	13.666	13.786	13.714	14.194
2014-07-20 08:50:00	14.649	14.457	14.314	14.29	14.529	14.218	14.481	14.529	14.553	14.649	14.529	14.745	14.385	15.008	14.505	13.738	13.69	13.786	13.714	14.194
2014-07-20 09:00:00	14.768	14.625	14.457	14.385	14.577	14.266	14.577	14.721	14.649	14.768	14.577	14.84	14.457	15.079	14.601	13.762	13.714	13.81	13.69	14.314
2014-07-20 09:10:00	14.96	14.768	14.601	14.505	14.697	14.361	14.745	14.888	14.84	14.984	14.745	14.936	14.529	15.414	14.625	13.834	13.762	13.858	13.738	14.409
2014-07-20 09:20:00	15.008	14.888	14.649	14.577	14.721	14.337	14.816	14.984	14.792	15.008	14.768	14.984	14.601	15.223	14.649	13.81	13.738	13.906	13.738	14.481
2014-07-20 09:30:00	14.936	14.84	14.625	14.433	14.768	14.361	14.864	14.84	14.745	14.816	14.792	15.079	14.625	14.96	14.721	13.786	13.714	13.858	13.738	14.505
2014-07-20 09:40:00	14.984	14.816	14.649	14.409	14.84	14.457	14.936	14.768	14.816	14.792	14.84	15.127	14.721	15.079	14.792	13.834	13.762	13.882	13.834	14.553
2014-07-20 09:50:00	14.984	14.84	14.673	14.409	14.864	14.457	14.984	14.745	14.792	14.745	14.84	15.127	14.745	15.008	14.816	13.882	13.786	13.954	13.882	14.577
2014-07-20 10:00:00	14.96	14.84	14.673	14.409	14.888	14.505	15.008	14.721	14.816	14.697	14.84	15.151	14.768	14.936	14.816	13.906	13.834	13.978	13.906	14.577
2014-07-20 10:10:00	14.888	14.816	14.625	14.29	14.888	14.505	15.031	14.649	14.697	14.601	14.816	15.151	14.768	14.697	14.84	13.93	13.786	14.002	13.906	14.529
2014-07-20 10:20:00	14.816	14.721	14.577	14.242	14.936	14.553	15.079	14.529	14.721	14.529	14.84	15.151	14.84	14.649	14.864	13.954	13.786	14.002	13.93	14.481
2014-07-20 10:30:00	14.745	14.649	14.529	14.194	14.96	14.577	15.079	14.481	14.649	14.481	14.84	15.151	14.864	14.553	14.888	13.93	13.81	14.002	13.93	14.457
2014-07-20 10:40:00	14.745	14.601	14.505	14.17	14.984	14.625	15.103	14.481	14.816	14.481	14.912	15.127	14.888	14.601	14.912	13.954	13.882	14.026	13.954	14.433
2014-07-20 10:50:00	14.768	14.577	14.505	14.194	14.984	14.649	15.103	14.505	14.864	14.529	14.888	15.127	14.912	14.649	14.912	14.002	13.93	14.05	14.002	14.433
2014-07-20 11:00:00	14.84	14.553	14.529	14.266	15.031	14.673	15.127	14.553	15.055	14.601	14.912	15.151	14.912	14.84	14.936	14.074	14.026	14.074	14.074	14.457
2014-07-20 11:10:00	14.888	14.577	14.553	14.266	15.031	14.721	15.151	14.601	15.055	14.673	14.936	15.151	14.96	14.84	14.96	14.122	14.146	14.122	14.17	14.529
2014-07-20 11:20:00	14.96	14.601	14.601	14.29	15.055	14.745	15.199	14.625	15.127	14.673	14.936	15.151	14.96	14.84	14.984	14.17	14.242	14.146	14.218	14.553
2014-07-20 11:30:00	14.96	14.625	14.601	14.29	15.079	14.768	15.199	14.601	14.984	14.649	14.936	15.151	14.984	14.721	15.008	14.194	14.29	14.194	14.242	14.529
2014-07-20 11:40:00	14.936	14.625	14.601	14.242	15.079	14.768	15.223	14.553	14.888	14.601	14.912	15.151	14.984	14.649	15.031	14.218	14.314	14.194	14.266	14.529
2014-07-20 11:50:00	14.888	14.601	14.577	14.194	15.103	14.792	15.27	14.457	14.864	14.529	14.864	15.127	14.984	14.577	15.055	14.218	14.314	14.194	14.266	14.529
2014-07-20 12:00:00	14.912	14.577	14.577	14.17	15.103	14.816	15.27	14.433	14.864	14.529	14.721	15.079	14.96	14.577	15.079	14.218	14.314	14.194	14.266	14.505
2014-07-20 12:10:00	14.888	14.553	14.601	14.218	15.151	14.84	15.27	14.409	14.864	14.505	14.649	15.055	14.936	14.505	15.079	14.218	14.314	14.194	14.266	14.481
2014-07-20 12:20:00	14.96	14.577	14.673	14.493	15.199	15.199	15.294	14.505	15.031	14.553	14.625	15.055	14.936	14.673	15.079	14.266	14.385	14.194	14.266	14.505
2014-07-20 12:30:00	15.008	14.625	14.745	14.768	15.127	15.485	15.223	14.553	14.912	14.601	14.625	15.055	14.936	14.649	15.103	14.29	14.433	14.218	14.314	14.529
2014-07-20 12:40:00	14.96	14.649	14.792	14.649	15.127	15.342	15.247	14.457	14.745	14.601	14.625	15.079	14.936	14.625	15.103	14.314	14.433	14.242	14.314	14.529
2014-07-20 12:50:00	14.888	14.625	14.816	14.625	15.127	15.342	15.247	14.266	14.745	14.505	14.721	15.151	14.984	14.649	15.103	14.314	14.433	14.266	14.337	14.529
2014-07-20 13:00:00	14.816	14.625	14.84	14.577	15.103	15.318	15.247	14.17	14.529	14.457	14.697	15.151	14.984	14.577	15.127	14.314	14.433	14.266	14.337	14.505
2014-07-20 13:10:00	14.768	14.601	14.768	14.553	15.103	15.318	15.247	14.098	14.625	14.433	14.673	15.175	15.008	14.601	15.127	14.314	14.409	14.29	14.314	14.481
2014-07-20 13:20:00	14.768	14.577	14.792	14.577	15.127	15.366	15.247	14.026	14.768	14.457	14.673	15.199	15.031	14.721	15.127	14.314	14.361	14.361	14.337	14.481
2014-07-20 13:30:00	14.745	14.577	14.745	14.529	15.151	15.342	15.27	13.954	14.553	14.433	14.625	15.175	15.031	14.625	15.151	14.337	14.337	14.337	14.337	14.361
2014-07-20 13:40:00	14.673	14.553	14.721	14.457	15.151	15.318	15.27	13.954	14.529	14.409	14.577	15.151	15.031	14.577	15.151	14.314	14.29	14.337	14.314	14.337
2014-07-20 13:50:00	14.625	14.505	14.697	14.409	15.175	15.318	15.294	13.882	14.457	14.361	14.553	15.127	15.031	14.601	15.199	14.29	14.242	14.361	14.266	14.314
2014-07-20 14:00:00	14.577	14.481	14.649	14.337	15.175	15.294	15.318	13.762	14.314	14.29	14.505	15.055	15.055	14.481	15.223	14.266	14.218	14.361	14.242	14.266
2014-07-20 14:10:00	14.505	14.385	14.601	14.29	15.175	15.294	15.318	13.69	14.242	14.218	14.457	14.984	15.031	14.457	15.27	14.218	14.17	14.361	14.218	14.218
2014-07-20 14:20:00	14.481	14.361	14.625	14.266	15.175	15.318	15.318	13.714	14.194	14.194	14.457	14.984	15.031	14.457	15.294	14.218	14.242	14.361	14.194	14.218
2014-07-20 14:30:00	14.529	14.361	14.673	14.29	15.199	15.342	15.342	13.786	14.505	14.242	14.505	15.031	15.031	14.625	15.318	14.218	14.194	14.361	14.218	14.266
2014-07-20 14:40:00	14.601	14.409	14.745	14.361	15.199	15.366	15.366	13.858	14.697	14.337	14.625	15.079	15.055	14.792	15.318	14.266	14.266	14.361	14.242	14.337
2014-07-20 14:50:00	14.601	14.481	14.792	14.361	15.199	15.342	15.39	13.834	14.457	14.361	14.649	15.079	15.079	14.697	15.318	14.314	14.29	14.385	14.29	14.385
2014-07-20 15:00:00	14.577	14.481	14.792	14.337	15.223	15.318	15.414	13.834	14.505	14.361	14.649	15.103	15.103	14.649	15.39	14.337	14.266	14.433	14.29	14.433
2014-07-20 15:10:00	14.553	14.505	14.768	14.266	15.223	15.294	15.438	13.786	14.433	14.314	14.649	15.127	15.103	14.553	15.414	14.337	14.194	14.457	14.29	14.457
2014-07-20 15:20:00	14.505	14.457	14.745	14.242	15.223	15.318	15.461	13.738	14.409	14.29	14.649	15.151	15.127	14.481	15.461	14.361	14.146	14.481	14.266	14.505
2014-07-20 15:30:00	14.505	14.409	14.745	14.242	15.223	15.27	15.438	13.858	14.409	14.29	14.649	15.175	15.151	14.433	15.461	14.409	14.146	14.505	14.266	14.529
2014-07-20 15:40:00	14.529	14.385	14.768	14.29	15.247	15.318	15.461	13.81	14.553	14.266	14.697	15.223	15.175	14.553	15.461	14.409	14.194	14.529	14.242	14.553
2014-07-20 15:50:00	14.529	14.409	14.792	14.29	15.247	15.318	15.485	13.882	14.457	14.29	14.768	15.223	15.199	14.553	15.461	14.433	14.242	14.553	14.242	14.553
2014-07-20 16:00:00	14.529	14.433	14.792	14.266	15.27	15.318	15.509	13.906	14.385	14.29	14.816	15.223	15.223	14.409	15.461	14.433	14.29	14.577	14.242	14.601
2014-07-20 16:10:00	14.529	14.433	14.768	14.266	15.27	15.27	15.509	13.906	14.457	14.29	14.816	15.223	15.223	14.385	15.461	14.433	14.314	14.577	14.242	14.601
2014-07-20 16:20:00	14.553	14.433	14.792	14.314	15.294	15.318	15.533	14.026	14.697	14.361	14.888	15.27	15.247	14.601	15.485	14.457	14.314	14.577	14.242	14.649
2014-07-20 16:30:00	14.673	14.457	14.84	14.409	15.318	15.342	15.557	14.146	14.96	14.481	14.984	15.294	15.27	14.792	15.485	14.481	14.385	14.601	14.266	14.697
2014-07-20 16:40:00	14.721	14.505	14.888	14.433	15.318	15.318	15.581	14.218	14.912	14.553	15.031	15.294	15.294	14.697	15.485	14.481	14.409	14.601	14.29	14.721
2014-07-20 16:50:00	14.745	14.529	14.864	14.481	15.342	15.318	15.605	14.266	14.984	14.553	15.079	15.342	15.318	14.745	15.509	14.481	14.457	14.625	14.314	14.745
2014-07-20 17:00:00	14.84	14.577	14.888	14.601	15.366	15.366	15.629	14.337	15.27	14.649	15.175	15.39	15.342	14.984	15.581	14.529	14.505	14.649	14.337	14.816
2014-07-20 17:10:00	14.936	14.625	14.912	14.697	15.39	15.414	15.605	14.433	15.438	14.745	15.247	15.461	15.39	15.175	15.605	14.577	14.577	14.673	14.385	14.864
2014-07-20 17:20:00	15.008	14.649	14.912	14.721	15.39	15.39	15.652	14.529	15.342	14.816	15.223	15.461	15.414	15.151	15.629	14.601	14.433	14.721	14.409	14.912
2014-07-20 17:30:00	15.031	14.721	14.936	14.768	15.39	15.414	15.676	14.577	15.414	14.84	15.247	15.509	15.438	15.151	15.652	14.505	13.93	14.745	14.074	14.936
2014-07-20 17:40:00	15.055	14.768	14.936	14.768	15.39	15.461	15.652	14.649	15.366	14.84	15.294	15.533	15.485	15.199	15.676	14.026	13.786	14.553	13.834	14.96
2014-07-20 17:50:00	15.127	14.792	14.936	14.864	15.414	15.342	15.7	14.625	14.17	14.912	15.318	15.557	15.557	15.27	15.7	13.786	13.738	13.906	13.786	14.768
2014-07-20 18:00:00	15.103	14.84	14.385	14.84	15.414	14.361	15.7	14.146	13.93	14.912	15.294	15.557	15.581	15.079	15.7	13.714	13.738	13.834	13.762	14.337
2014-07-20 18:10:00	14.242	14.409	13.978	14.816	15.39	13.762	15.7	13.906	13.81	14.864	14.577	15.557	15.652	14.912	15.7	13.69	13.738	13.762	13.738	13.834
2014-07-20 18:20:00	13.834	13.786	13.762	14.768	14.146	13.69	15.7	13.666	13.738	14.05	13.906	15.557	15.605	14.649	14.721	13.642	13.714	13.762	13.714	13.714
2014-07-20 18:30:00	13.69	13.69	13.69	13.978	13.714	13.69	15.414	13.594	13.69	13.618	13.666	15.533	15.605	13.786	13.882	13.642	13.69	13.738	13.69	13.69
2014-07-20 18:40:00	13.642	13.666	13.642	13.738	13.642	13.666	14.314	13.57	13.69	13.57	13.618	15.509	15.629	13.642	13.738	13.618	13.666	13.714	13.69	13.666
2014-07-20 18:50:00	13.618	13.642	13.618	13.642	13.618	13.642	13.714	13.546	13.69	13.57	13.618	15.27	15.151	13.642	13.642	13.618	13.666	13.69	13.666	13.642
2014-07-20 19:00:00	13.594	13.642	13.594	13.618	13.618	13.618	13.666	13.546	13.666	13.546	13.618	14.074	13.858	13.618	13.594	13.594	13.666	13.69	13.666	13.618
2014-07-20 19:10:00	13.594	13.642	13.594	13.618	13.594	13.618	13.642	13.522	13.666	13.546	13.594	13.642	13.642	13.57	13.57	13.594	13.642	13.666	13.642	13.618
2014-07-20 19:20:00	13.57	13.618	13.594	13.618	13.594	13.618	13.642	13.522	13.666	13.546	13.594	13.594	13.594	13.546	13.546	13.594	13.618	13.666	13.642	13.594
2014-07-20 19:30:00	13.57	13.618	13.594	13.618	13.594	13.618	13.642	13.522	13.666	13.546	13.594	13.594	13.594	13.546	13.57	13.594	13.618	13.642	13.618	13.594
2014-07-20 19:40:00	13.57	13.618	13.594	13.618	13.594	13.618	13.642	13.522	13.666	13.546	13.594	13.594	13.594	13.594	13.57	13.594	13.618	13.642	13.618	13.594
2014-07-20 19:50:00	13.57	13.618	13.594	13.618	13.594	13.594	13.618	13.522	13.666	13.546	13.618	13.594	13.594	13.594	13.594	13.594	13.618	13.642	13.618	13.594
2014-07-20 20:00:00	13.57	13.618	13.594	13.594	13.594	13.594	13.618	13.546	13.666	13.57	13.618	13.594	13.618	13.594	13.594	13.594	13.618	13.642	13.642	13.618
2014-07-20 20:10:00	13.57	13.618	13.594	13.594	13.594	13.594	13.618	13.546	13.69	13.57	13.642	13.594	13.594	13.57	13.57	13.57	13.618	13.642	13.642	13.618
2014-07-20 20:20:00	13.57	13.618	13.57	13.594	13.57	13.594	13.618	13.57	13.69	13.57	13.642	13.594	13.594	13.57	13.57	13.57	13.618	13.642	13.642	13.618
2014-07-20 20:30:00	13.57	13.618	13.57	13.594	13.57	13.594	13.618	13.546	13.69	13.57	13.618	13.57	13.594	13.57	13.546	13.57	13.618	13.642	13.642	13.618
2014-07-20 20:40:00	13.57	13.618	13.57	13.594	13.57	13.594	13.618	13.546	13.69	13.57	13.618	13.57	13.594	13.57	13.546	13.57	13.594	13.642	13.642	13.618
2014-07-20 20:50:00	13.57	13.618	13.57	13.594	13.57	13.594	13.618	13.546	13.666	13.546	13.618	13.57	13.594	13.57	13.546	13.57	13.594	13.642	13.642	13.618
2014-07-20 21:00:00	13.57	13.618	13.57	13.594	13.57	13.594	13.594	13.546	13.666	13.546	13.618	13.57	13.57	13.546	13.546	13.57	13.594	13.642	13.642	13.618
2014-07-20 21:10:00	13.546	13.618	13.57	13.594	13.57	13.594	13.594	13.522	13.666	13.546	13.594	13.57	13.57	13.546	13.522	13.57	13.594	13.642	13.618	13.594
2014-07-20 21:20:00	13.546	13.594	13.57	13.594	13.546	13.57	13.594	13.497	13.642	13.522	13.594	13.546	13.546	13.522	13.497	13.546	13.594	13.642	13.618	13.594
2014-07-20 21:30:00	13.546	13.594	13.57	13.57	13.546	13.57	13.57	13.497	13.642	13.522	13.57	13.522	13.546	13.497	13.497	13.546	13.594	13.618	13.618	13.594
2014-07-20 21:40:00	13.546	13.594	13.57	13.57	13.546	13.546	13.57	13.497	13.618	13.497	13.57	13.497	13.522	13.473	13.497	13.546	13.594	13.618	13.594	13.57
2014-07-20 21:50:00	13.546	13.594	13.57	13.57	13.546	13.546	13.57	13.497	13.618	13.497	13.546	13.497	13.497	13.473	13.473	13.546	13.594	13.618	13.594	13.57
2014-07-20 22:00:00	13.546	13.594	13.57	13.57	13.546	13.546	13.57	13.473	13.618	13.497	13.546	13.497	13.522	13.449	13.473	13.546	13.594	13.594	13.594	13.57
2014-07-20 22:10:00	13.546	13.594	13.546	13.57	13.546	13.546	13.546	13.473	13.594	13.473	13.546	13.497	13.497	13.449	13.473	13.546	13.594	13.594	13.594	13.57
2014-07-20 22:20:00	13.522	13.57	13.546	13.546	13.522	13.546	13.546	13.473	13.594	13.473	13.522	13.522	13.522	13.449	13.473	13.546	13.594	13.594	13.594	13.57
2014-07-20 22:30:00	13.522	13.57	13.546	13.546	13.522	13.522	13.546	13.449	13.594	13.473	13.522	13.497	13.546	13.425	13.473	13.546	13.594	13.594	13.594	13.57
2014-07-20 22:40:00	13.497	13.546	13.522	13.497	13.522	13.522	13.546	13.425	13.57	13.449	13.497	13.497	13.522	13.401	13.497	13.546	13.57	13.57	13.57	13.57
2014-07-20 22:50:00	13.497	13.546	13.522	13.497	13.522	13.522	13.546	13.401	13.546	13.425	13.497	13.473	13.546	13.305	13.522	13.522	13.57	13.546	13.57	13.546
2014-07-20 23:00:00	13.497	13.522	13.497	13.473	13.546	13.522	13.497	13.401	13.546	13.449	13.497	13.473	13.546	13.257	13.522	13.497	13.546	13.57	13.57	13.522
2014-07-20 23:10:00	13.497	13.546	13.522	13.473	13.546	13.522	13.473	13.401	13.546	13.425	13.497	13.546	13.546	13.209	13.546	13.497	13.546	13.546	13.546	13.497
2014-07-20 23:20:00	13.497	13.522	13.497	13.473	13.522	13.522	13.401	13.377	13.522	13.425	13.497	13.57	13.522	13.185	13.618	13.473	13.546	13.546	13.546	13.473
2014-07-20 23:30:00	13.497	13.473	13.473	13.425	13.497	13.522	13.377	13.329	13.497	13.401	13.473	13.594	13.522	13.112	13.594	13.449	13.522	13.546	13.522	13.473
2014-07-20 23:40:00	13.473	13.449	13.449	13.329	13.473	13.497	13.353	13.305	13.401	13.377	13.449	13.618	13.522	13.04	13.546	13.401	13.473	13.522	13.546	13.449
2014-07-20 23:50:00	13.425	13.377	13.401	13.233	13.425	13.473	13.305	13.281	13.353	13.353	13.425	13.618	13.522	12.944	13.497	13.353	13.425	13.449	13.497	13.425
2014-07-21	13.353	13.305	13.353	13.185	13.377	13.449	13.257	13.233	13.257	13.329	13.401	13.666	13.546	12.871	13.449	13.305	13.401	13.401	13.473	13.353
2014-07-21 00:10:00	13.329	13.257	13.353	13.137	13.329	13.449	13.233	13.209	13.233	13.281	13.353	13.69	13.546	12.799	13.425	13.281	13.353	13.353	13.425	13.305
2014-07-21 00:20:00	13.257	13.209	13.305	13.112	13.305	13.425	13.185	13.137	13.185	13.257	13.305	13.714	13.546	12.727	13.401	13.209	13.305	13.305	13.377	13.281
2014-07-21 00:30:00	13.185	13.161	13.257	13.088	13.257	13.425	13.185	13.112	13.112	13.209	13.257	13.714	13.57	12.703	13.401	13.209	13.209	13.281	13.353	13.233
2014-07-21 00:40:00	13.137	13.088	13.185	13.088	13.233	13.401	13.161	13.112	13.064	13.161	13.233	13.714	13.594	12.654	13.377	13.185	13.209	13.257	13.329	13.209
2014-07-21 00:50:00	13.064	13.064	13.161	13.064	13.233	13.401	13.161	13.088	13.04	13.088	13.209	13.738	13.618	12.606	13.377	13.137	13.185	13.209	13.257	13.185
2014-07-21 01:00:00	13.064	13.04	13.137	13.04	13.209	13.377	13.137	13.04	12.968	13.064	13.209	13.738	13.642	12.582	13.353	13.112	13.137	13.209	13.233	13.161
2014-07-21 01:10:00	13.04	13.016	13.112	13.04	13.161	13.377	13.112	13.016	12.944	13.04	13.185	13.738	13.666	12.558	13.353	13.088	13.088	13.185	13.233	13.161
2014-07-21 01:20:00	12.968	12.992	13.088	13.016	13.161	13.377	13.064	12.992	12.92	13.016	13.161	13.738	13.666	12.534	13.329	13.04	13.064	13.185	13.185	13.137
2014-07-21 01:30:00	12.944	12.992	13.064	13.016	13.112	13.353	13.04	12.944	12.871	13.016	13.137	13.738	13.69	12.485	13.329	13.016	13.016	13.161	13.161	13.088
2014-07-21 01:40:00	12.92	12.968	13.04	12.968	13.112	13.329	13.016	12.92	12.799	12.992	13.112	13.738	13.69	12.437	13.281	12.944	12.992	13.112	13.112	13.064
2014-07-21 01:50:00	12.871	12.92	13.04	12.944	13.088	13.329	12.968	12.871	12.751	12.992	13.088	13.738	13.714	12.389	13.257	12.896	12.944	13.088	13.04	13.064
2014-07-21 02:00:00	12.823	12.92	12.992	12.944	13.064	13.329	12.968	12.823	12.727	12.968	13.064	13.714	13.714	12.364	13.257	12.871	12.92	13.064	12.992	13.016
2014-07-21 02:10:00	12.799	12.871	12.944	12.896	13.064	13.305	12.92	12.775	12.727	12.92	13.064	13.714	13.714	12.316	13.233	12.847	12.896	13.04	12.968	12.992
2014-07-21 02:20:00	12.727	12.847	12.871	12.847	13.064	13.305	12.896	12.727	12.703	12.896	13.04	13.714	13.714	12.268	13.209	12.799	12.896	13.016	12.968	12.968
2014-07-21 02:30:00	12.703	12.823	12.871	12.847	12.992	13.281	12.871	12.703	12.678	12.896	13.016	13.69	13.714	12.243	13.185	12.799	12.847	12.992	12.968	12.944
2014-07-21 02:40:00	12.678	12.799	12.847	12.823	12.968	13.281	12.871	12.678	12.678	12.847	13.016	13.69	13.714	12.195	13.185	12.775	12.823	12.992	12.944	12.944
2014-07-21 02:50:00	12.654	12.799	12.823	12.823	12.968	13.233	12.871	12.654	12.678	12.823	12.992	13.666	13.69	12.195	13.185	12.775	12.823	12.992	12.896	12.92
2014-07-21 03:00:00	12.63	12.775	12.799	12.823	12.992	13.257	12.871	12.654	12.63	12.823	12.968	13.666	13.642	12.195	13.161	12.751	12.775	12.992	12.871	12.92
2014-07-21 03:10:00	12.606	12.775	12.775	12.799	12.968	13.257	12.847	12.63	12.606	12.799	12.968	13.642	13.642	12.171	13.161	12.727	12.775	12.968	12.871	12.896
2014-07-21 03:20:00	12.606	12.775	12.751	12.799	12.992	13.257	12.847	12.63	12.558	12.775	12.944	13.642	13.642	12.147	13.161	12.703	12.775	12.968	12.871	12.896
2014-07-21 03:30:00	12.582	12.751	12.727	12.799	12.968	13.257	12.847	12.606	12.534	12.751	12.92	13.618	13.618	12.098	13.137	12.678	12.751	12.944	12.847	12.896
2014-07-21 03:40:00	12.558	12.751	12.703	12.775	12.944	13.233	12.799	12.582	12.485	12.727	12.896	13.618	13.618	12.05	13.112	12.654	12.727	12.944	12.823	12.871
2014-07-21 03:50:00	12.534	12.727	12.654	12.775	12.896	13.233	12.751	12.558	12.485	12.703	12.847	13.594	13.618	11.977	13.088	12.606	12.727	12.944	12.823	12.823
2014-07-21 04:00:00	12.509	12.703	12.654	12.727	12.896	13.233	12.727	12.534	12.413	12.678	12.799	13.594	13.618	11.904	13.064	12.582	12.678	12.92	12.823	12.799
2014-07-21 04:10:00	12.485	12.678	12.606	12.703	12.871	13.209	12.678	12.485	12.437	12.63	12.775	13.57	13.618	11.832	13.016	12.534	12.63	12.896	12.823	12.775
2014-07-21 04:20:00	12.485	12.678	12.582	12.678	12.823	13.209	12.654	12.437	12.389	12.582	12.751	13.546	13.618	11.783	12.992	12.509	12.582	12.871	12.799	12.727
2014-07-21 04:30:00	12.461	12.678	12.534	12.654	12.775	13.209	12.63	12.389	12.292	12.558	12.703	13.522	13.594	11.71	12.944	12.485	12.534	12.823	12.799	12.678
2014-07-21 04:40:00	12.413	12.63	12.485	12.63	12.727	13.209	12.582	12.34	12.268	12.509	12.654	13.497	13.594	11.686	12.896	12.437	12.509	12.799	12.751	12.678
2014-07-21 04:50:00	12.364	12.582	12.437	12.582	12.678	13.185	12.534	12.316	12.219	12.461	12.63	13.473	13.594	11.637	12.871	12.389	12.461	12.775	12.727	12.63
2014-07-21 05:00:00	12.34	12.582	12.389	12.558	12.606	13.185	12.534	12.292	12.219	12.413	12.606	13.473	13.546	11.613	12.847	12.364	12.413	12.727	12.727	12.582
2014-07-21 05:10:00	12.316	12.534	12.34	12.509	12.582	13.137	12.485	12.268	12.219	12.389	12.606	13.449	13.546	11.613	12.823	12.364	12.364	12.727	12.727	12.558
2014-07-21 05:20:00	12.292	12.534	12.292	12.485	12.582	13.137	12.461	12.243	12.195	12.389	12.582	13.449	13.522	11.613	12.775	12.316	12.34	12.727	12.703	12.534
2014-07-21 05:30:00	12.292	12.461	12.268	12.461	12.582	13.112	12.437	12.219	12.171	12.389	12.558	13.449	13.497	11.662	12.751	12.316	12.34	12.703	12.678	12.509
2014-07-21 05:40:00	12.268	12.437	12.268	12.437	12.558	13.088	12.413	12.195	12.171	12.389	12.534	13.425	13.497	11.686	12.727	12.292	12.316	12.678	12.654	12.485
2014-07-21 05:50:00	12.268	12.389	12.268	12.413	12.558	13.088	12.364	12.171	12.171	12.413	12.534	13.425	13.473	11.807	12.727	12.292	12.292	12.654	12.654	12.485
2014-07-21 06:00:00	12.268	12.364	12.268	12.413	12.534	13.112	12.364	12.171	12.268	12.437	12.534	13.425	13.473	11.929	12.727	12.292	12.268	12.654	12.678	12.485
2014-07-21 06:10:00	12.268	12.389	12.292	12.413	12.558	13.161	12.413	12.195	12.292	12.437	12.558	13.425	13.473	12.025	12.727	12.316	12.292	12.654	12.654	12.485
2014-07-21 06:20:00	12.316	12.389	12.292	12.413	12.534	13.185	12.437	12.219	12.316	12.437	12.582	13.401	13.449	12.025	12.751	12.34	12.316	12.678	12.678	12.485
2014-07-21 06:30:00	12.34	12.364	12.268	12.413	12.534	13.209	12.437	12.243	12.243	12.461	12.582	13.401	13.401	12.05	12.751	12.316	12.316	12.654	12.703	12.509
2014-07-21 06:40:00	12.34	12.364	12.268	12.413	12.509	13.161	12.413	12.219	12.195	12.461	12.558	13.377	13.377	12.001	12.751	12.316	12.34	12.654	12.703	12.534
2014-07-21 06:50:00	12.316	12.389	12.268	12.413	12.485	13.161	12.389	12.219	12.171	12.437	12.534	13.353	13.353	12.001	12.751	12.316	12.316	12.678	12.678	12.534
2014-07-21 07:00:00	12.292	12.413	12.292	12.413	12.485	13.088	12.389	12.219	12.195	12.413	12.509	13.377	13.305	12.074	12.751	12.316	12.316	12.654	12.678	12.534
2014-07-21 07:10:00	12.34	12.437	12.292	12.437	12.509	13.137	12.413	12.219	12.364	12.461	12.558	13.377	13.281	12.243	12.775	12.34	12.34	12.678	12.703	12.558
2014-07-21 07:20:00	12.389	12.461	12.34	12.509	12.558	13.161	12.461	12.268	12.678	12.534	12.63	13.401	13.257	12.63	12.799	12.389	12.364	12.727	12.751	12.582
2014-07-21 07:30:00	12.509	12.509	12.413	12.606	12.654	13.209	12.558	12.34	12.92	12.678	12.678	13.449	13.233	12.799	12.871	12.461	12.461	12.823	12.823	12.654
2014-07-21 07:40:00	12.606	12.606	12.509	12.703	12.727	13.257	12.63	12.413	13.04	12.775	12.751	13.449	13.209	12.968	12.944	12.558	12.558	12.896	12.92	12.751
2014-07-21 07:50:00	12.703	12.678	12.582	12.727	12.823	13.281	12.678	12.461	13.016	12.799	12.799	13.449	13.185	13.064	13.016	12.63	12.63	12.968	13.04	12.799
2014-07-21 08:00:00	12.727	12.727	12.63	12.775	12.896	13.281	12.703	12.509	13.04	12.847	12.847	13.497	13.161	13.185	13.088	12.678	12.703	13.016	13.088	12.847
2014-07-21 08:10:00	12.799	12.823	12.678	12.823	12.944	13.329	12.727	12.558	13.161	12.896	12.896	13.522	13.185	14.002	13.161	12.727	12.751	13.04	13.161	12.896
2014-07-21 08:20:00	12.847	12.871	12.727	12.871	13.016	13.329	12.775	12.606	13.233	12.944	12.944	13.546	13.209	14.888	13.233	12.799	12.823	13.088	13.305	12.992
2014-07-21 08:30:00	12.92	12.944	12.847	12.968	13.112	13.425	12.823	12.678	13.594	13.04	13.016	13.57	13.209	15.247	13.281	12.944	12.968	13.137	13.497	13.088
2014-07-21 08:40:00	13.016	13.04	12.968	13.112	13.209	13.546	12.92	12.823	14.002	13.161	13.137	13.642	13.233	15.891	13.377	13.161	13.377	13.185	13.786	13.257
2014-07-21 08:50:00	13.161	13.281	13.185	13.329	13.305	13.714	13.016	13.04	14.481	13.401	13.305	13.714	13.257	16.892	13.473	13.377	13.81	13.257	14.146	13.473
2014-07-21 09:00:00	13.305	13.642	13.353	13.666	13.401	13.714	13.112	13.329	14.481	13.618	13.449	13.738	13.305	17.034	13.594	13.618	13.882	13.329	14.266	13.642
2014-07-21 09:10:00	13.425	13.906	13.497	13.882	13.522	13.738	13.209	13.522	14.673	13.738	13.642	13.81	13.353	17.249	13.69	13.882	13.882	13.522	14.074	13.858
2014-07-21 09:20:00	13.57	14.17	13.618	14.074	13.642	13.834	13.281	13.762	14.888	13.906	13.786	13.882	13.401	16.749	13.81	14.026	13.738	13.738	13.834	14.026
2014-07-21 09:30:00	13.714	14.266	13.762	14.17	13.786	13.882	13.353	14.002	15.127	14.05	13.882	13.954	13.449	16.511	13.906	13.93	13.714	13.906	13.834	14.122
2014-07-21 09:40:00	13.834	14.409	13.882	14.29	13.858	14.002	13.449	14.146	15.438	14.266	14.17	14.05	13.522	16.963	14.026	13.93	13.762	13.978	13.906	14.361
2014-07-21 09:50:00	14.002	14.601	14.002	14.457	13.954	14.074	13.57	14.242	15.533	14.577	14.29	14.122	13.594	17.011	14.146	13.978	13.738	13.978	13.906	14.361
2014-07-21 10:00:00	14.17	14.721	14.122	14.649	14.098	14.194	13.69	14.361	15.939	14.816	14.505	14.242	13.69	17.201	14.266	13.978	13.786	14.026	13.978	14.409
2014-07-21 10:10:00	14.433	15.103	14.266	15.031	14.242	14.433	13.834	14.888	16.606	15.7	15.175	14.409	13.81	18.652	14.409	14.314	13.978	14.17	14.194	14.673
2014-07-21 10:20:00	14.673	15.676	14.457	15.748	14.433	14.577	13.978	15.485	14.936	16.82	15.7	14.553	13.93	19.46	14.529	14.433	14.074	14.314	14.242	15.103
2014-07-21 10:30:00	14.816	16.129	14.553	16.201	14.649	14.625	14.074	15.843	15.079	17.486	16.177	14.625	14.17	20.007	14.745	14.529	14.17	14.361	14.361	15.414
2014-07-21 10:40:00	14.816	16.439	14.649	16.606	14.888	14.649	14.218	15.796	15.557	17.986	16.487	14.673	14.361	20.412	14.936	14.745	14.194	14.433	14.385	15.796
2014-07-21 10:50:00	14.745	16.725	14.673	16.915	15.079	14.673	14.29	15.676	15.843	18.414	17.034	14.673	14.649	21.151	15.151	14.936	14.409	14.457	14.601	16.034
2014-07-21 11:00:00	14.697	17.13	14.649	17.391	15.294	14.745	14.314	15.629	16.153	19.056	17.415	14.721	14.888	21.628	15.342	15.175	14.625	14.457	14.697	16.558
2014-07-21 11:10:00	14.673	17.391	14.625	17.819	15.509	14.84	14.385	15.581	16.177	19.484	17.938	14.745	15.151	22.082	15.581	15.294	14.745	14.433	14.792	16.82
2014-07-21 11:20:00	14.864	17.748	14.601	18.224	15.748	14.912	14.385	15.724	16.344	19.817	18.295	14.768	15.366	22.417	15.867	15.485	14.96	14.433	15.031	17.13
2014-07-21 11:30:00	15.175	18.057	14.673	18.343	15.939	15.127	14.457	15.867	16.368	19.793	18.628	14.792	15.533	22.513	16.082	15.652	15.175	14.433	15.175	17.272
2014-07-21 11:40:00	15.629	18.319	14.816	18.604	16.249	15.485	14.553	16.106	16.796	20.126	19.008	14.816	15.867	22.944	16.32	15.843	15.438	14.457	15.294	17.582
2014-07-21 11:50:00	15.915	18.509	15.103	18.557	16.415	15.652	14.697	16.058	16.701	19.96	18.937	14.84	15.986	22.25	16.582	16.058	15.652	14.505	15.485	17.51
2014-07-21 12:00:00	16.034	18.557	15.318	18.509	16.558	15.819	14.84	16.129	16.987	19.532	18.961	14.984	16.106	21.939	16.773	16.153	15.939	14.505	15.796	17.439
2014-07-21 12:10:00	16.415	18.794	15.581	18.652	16.725	16.249	15.055	16.463	17.249	19.817	19.246	15.151	16.344	22.465	17.106	16.344	16.344	14.625	16.058	17.51
2014-07-21 12:20:00	16.844	19.103	15.843	18.866	16.915	16.463	15.318	16.796	17.32	20.222	19.365	15.27	16.487	22.369	17.249	16.511	16.773	14.673	16.415	17.653
2014-07-21 12:30:00	17.177	19.199	16.177	18.985	17.106	16.654	15.509	17.011	18.366	20.293	19.555	15.557	16.725	22.513	17.439	16.654	17.296	14.745	16.725	17.677
2014-07-21 12:40:00	17.629	19.46	16.558	19.127	17.391	16.939	15.843	17.486	18.985	20.531	19.865	15.772	16.939	22.896	17.629	16.939	17.724	14.816	17.106	17.891
2014-07-21 12:50:00	18.152	19.793	16.915	19.508	17.629	17.368	16.249	18.271	19.722	21.103	20.246	15.986	17.201	23.689	17.867	17.225	18.247	14.912	17.534	17.986
2014-07-21 13:00:00	18.652	20.222	17.272	19.936	17.891	17.653	16.606	18.866	20.579	21.581	20.674	16.272	17.463	24.412	18.129	17.605	18.961	15.008	17.891	18.271
2014-07-21 13:10:00	19.175	20.627	17.558	20.246	18.152	18.033	17.034	18.985	21.294	22.082	21.008	16.677	17.819	24.702	18.319	17.867	19.484	15.103	18.343	18.533
2014-07-21 13:20:00	19.436	20.889	18.461	20.412	19.318	18.366	18.937	19.27	23.978	22.321	21.318	17.177	18.152	24.968	18.557	18.2	20.031	15.247	18.747	18.723
2014-07-21 13:30:00	19.746	21.127	18.628	20.65	19.508	18.533	19.555	19.341	21.437	22.417	21.461	17.605	18.39	25.137	18.794	18.509	20.412	15.414	19.199	18.889
2014-07-21 13:40:00	19.888	21.318	18.675	20.698	19.532	18.723	19.46	18.961	20.341	22.417	21.557	19.246	19.936	25.04	20.412	18.771	20.698	15.581	19.484	18.842
2014-07-21 13:50:00	20.031	21.39	18.794	20.627	19.579	19.008	19.651	19.246	20.674	22.585	21.437	19.08	20.031	25.162	20.913	19.008	20.96	16.129	19.674	19.151
2014-07-21 14:00:00	20.246	21.604	18.985	20.793	19.603	19.294	19.984	20.484	21.127	22.848	21.604	19.151	19.984	25.38	20.793	19.27	21.175	16.368	19.912	19.222
2014-07-21 14:10:00	20.365	21.772	19.222	20.936	19.77	19.793	20.412	23.785	21.461	23.208	21.724	19.436	20.103	25.817	20.793	19.627	21.581	16.487	20.079	19.246
2014-07-21 14:20:00	20.65	21.987	19.436	21.056	19.817	19.865	20.793	25.939	22.034	23.521	21.939	19.817	20.341	25.939	20.96	19.817	21.915	16.511	20.293	19.318
2014-07-21 14:30:00	21.27	22.274	19.698	21.127	20.079	20.079	21.032	27.554	22.609	23.905	22.106	20.15	20.412	26.549	21.175	20.388	22.321	16.725	20.484	19.413
2014-07-21 14:40:00	21.509	22.441	19.936	21.342	20.222	20.269	21.175	24.026	22.25	23.93	22.034	20.222	20.412	25.866	21.318	20.531	22.489	16.915	20.722	19.484
2014-07-21 14:50:00	21.342	22.345	20.103	21.079	20.246	20.246	21.223	24.002	21.485	23.545	21.867	20.412	20.412	25.283	21.413	20.484	22.513	17.13	20.746	19.341
2014-07-21 15:00:00	21.485	22.417	20.126	21.103	20.317	20.555	21.39	26.72	23.208	23.497	21.581	20.77	20.507	25.914	21.509	20.627	22.776	17.272	20.77	19.246
2014-07-21 15:10:00	21.652	22.513	20.269	21.103	20.436	20.746	21.7	27.161	23.593	23.713	21.342	20.96	20.603	26.134	21.652	20.841	22.92	17.391	20.793	19.365
2014-07-21 15:20:00	21.987	22.681	20.317	21.127	20.46	21.008	21.819	25.137	23.28	23.954	21.079	21.103	20.698	26.256	21.867	21.008	22.944	17.582	20.793	19.484
2014-07-21 15:29:59	22.202	22.824	20.436	21.056	20.579	21.199	21.963	26.109	22.609	23.809	20.841	21.437	20.817	26.28	22.058	21.103	23.28	17.748	20.841	19.627
2014-07-21 15:39:59	22.25	22.92	20.531	20.936	20.77	21.39	22.106	26.012	22.274	23.761	20.603	21.652	20.96	26.231	22.274	21.27	23.4	17.843	20.77	19.698
2014-07-21 15:49:59	22.345	22.992	20.65	20.841	20.889	21.604	22.274	26.5	22.729	23.93	20.436	21.7	21.056	26.329	22.393	21.39	23.472	18.057	20.77	19.722
2014-07-21 15:59:59	22.369	23.064	20.77	20.746	20.936	21.867	22.417	22.561	21.772	24.171	20.293	21.819	21.127	25.695	22.513	21.533	23.593	18.105	20.746	19.698
2014-07-21 16:09:59	22.058	22.848	20.841	20.531	20.984	21.867	22.417	22.082	21.604	23.954	20.222	22.034	21.103	25.065	22.585	21.485	23.665	18.057	20.722	19.579
2014-07-21 16:19:59	21.987	22.776	20.77	20.269	21.103	21.987	22.489	22.25	21.652	23.737	20.126	22.321	21.151	25.38	22.681	21.533	23.689	18.081	20.674	19.603
2014-07-21 16:29:59	21.819	22.681	20.77	20.126	21.103	21.939	22.393	22.154	21.628	23.521	20.007	22.202	21.103	24.363	22.8	21.437	23.521	18.152	20.507	19.484
2014-07-21 16:39:59	21.748	22.585	20.746	19.912	21.079	22.13	22.441	22.202	21.557	23.424	19.77	22.25	21.246	24.726	22.8	21.39	23.472	18.2	20.317	19.413
2014-07-21 16:49:59	21.557	22.585	20.793	19.746	21.127	22.345	22.537	22.489	21.604	23.569	19.579	22.345	21.39	24.726	22.92	21.437	23.424	18.2	20.055	19.294
2014-07-21 16:59:59	21.366	22.513	20.865	19.603	21.127	22.489	22.609	22.776	21.581	23.665	19.46	22.393	21.509	24.605	22.92	21.413	23.545	18.247	19.984	19.246
2014-07-21 17:09:59	21.294	22.417	20.913	19.484	21.079	22.609	22.681	22.896	21.581	23.593	19.27	22.441	21.676	24.267	22.944	21.461	23.569	18.247	19.77	19.222
2014-07-21 17:19:59	21.437	22.274	20.913	19.389	21.103	22.776	22.705	22.968	21.557	23.497	19.127	22.489	21.7	22.729	22.968	21.366	23.472	18.247	19.627	19.199
2014-07-21 17:29:59	21.533	22.178	20.913	19.365	21.127	22.824	22.753	22.896	21.485	23.304	18.985	22.561	21.748	21.819	22.944	21.27	23.208	18.224	19.389	19.175
2014-07-21 17:39:59	21.413	22.034	20.984	19.318	21.103	22.848	22.8	22.872	21.413	23.232	18.842	22.513	21.652	21.103	23.064	21.079	22.872	18.176	19.27	19.08
2014-07-21 17:49:59	21.199	21.867	20.96	19.27	21.056	22.896	22.848	22.824	21.366	23.136	18.675	22.369	21.652	20.555	23.04	20.96	22.561	18.152	19.175	18.961
2014-07-21 17:59:59	20.984	21.676	20.913	19.199	21.056	22.92	22.944	22.92	21.342	23.112	18.557	22.298	21.676	20.079	23.064	20.817	22.154	18.129	18.985	18.889
2014-07-21 18:09:59	20.889	21.437	20.889	19.151	21.079	22.944	22.92	22.872	21.199	23.016	18.39	22.13	21.795	19.674	23.136	20.674	21.795	18.01	18.747	18.842
2014-07-21 18:19:59	20.77	21.103	20.889	19.127	21.103	22.92	22.92	22.776	21.032	22.8	18.224	21.987	21.819	19.294	23.112	20.531	21.485	17.891	18.533	18.842
2014-07-21 18:29:59	20.579	20.793	20.817	19.127	21.079	22.872	22.8	22.681	20.841	22.513	18.033	21.795	21.843	18.985	23.04	20.436	20.031	17.819	18.105	18.818
2014-07-21 18:39:59	20.365	20.531	20.77	19.199	21.032	22.896	22.633	22.513	20.65	22.178	17.915	21.604	21.843	18.652	23.016	20.293	17.772	17.724	17.272	18.794
2014-07-21 18:49:59	20.126	20.222	20.65	19.318	21.008	22.824	22.441	22.321	20.388	21.772	17.772	21.39	21.843	18.438	22.992	18.557	17.106	17.249	16.963	18.771
2014-07-21 18:59:59	19.912	19.936	20.603	19.413	20.865	22.25	22.298	22.034	20.222	21.318	17.701	21.199	21.795	18.224	22.896	17.296	16.749	16.939	16.915	18.723
2014-07-21 19:09:59	19.817	19.698	18.889	19.674	20.817	18.842	22.178	21.509	17.962	20.96	17.653	20.96	21.724	18.105	22.753	16.963	16.701	16.892	16.868	18.2
2014-07-21 19:19:59	18.343	18.224	17.391	19.698	20.603	16.725	21.915	18.01	16.82	20.555	17.582	20.77	21.557	17.843	22.513	16.677	16.677	16.844	16.749	17.106
2014-07-21 19:29:59	17.011	16.677	16.606	19.674	17.32	16.582	21.7	16.844	16.32	18.533	16.915	20.555	21.413	17.701	22.178	16.463	16.725	16.701	16.582	16.582
2014-07-21 19:39:59	16.463	16.415	16.368	18.176	16.487	16.511	21.437	16.415	16.153	16.368	16.487	20.412	21.294	17.534	20.555	16.344	16.558	16.534	16.439	16.368
2014-07-21 19:49:59	16.368	16.296	16.272	16.749	16.368	16.415	20.936	16.296	16.106	16.129	16.201	20.222	21.127	17.034	20.531	16.201	16.368	16.392	16.32	16.272
2014-07-21 19:59:59	16.129	16.082	16.082	16.296	16.153	16.272	19.698	16.201	16.058	16.058	16.106	19.984	20.579	16.534	19.103	16.058	16.177	16.32	16.249	16.201
2014-07-21 20:09:59	16.01	16.01	16.01	16.082	16.082	16.177	17.463	16.129	16.034	16.034	16.082	20.031	19.722	16.392	17.058	16.01	16.058	16.249	16.201	16.129
2014-07-21 20:19:59	15.986	15.986	15.986	16.01	16.034	16.082	16.534	16.058	15.986	16.01	16.082	19.056	17.915	16.32	16.415	15.939	15.986	16.177	16.129	16.058
2014-07-21 20:29:59	15.939	15.963	15.939	15.986	15.986	16.034	16.177	16.034	15.986	16.01	16.082	16.773	16.368	16.129	16.249	15.915	15.939	16.129	16.058	16.01
2014-07-21 20:39:59	15.939	15.963	15.939	15.963	15.963	16.01	16.082	16.01	15.963	15.963	16.034	16.129	16.034	15.939	16.01	15.891	15.939	16.082	16.01	15.963
2014-07-21 20:49:59	15.939	15.963	15.939	15.963	15.963	16.01	16.058	15.986	15.939	15.939	16.01	15.963	15.939	15.867	15.939	15.891	15.939	16.058	15.986	15.939
2014-07-21 20:59:59	15.891	15.915	15.915	15.915	15.939	16.01	16.01	15.963	15.915	15.915	15.939	15.867	15.843	15.796	15.843	15.915	15.939	16.034	15.963	15.915
2014-07-21 21:09:59	15.915	15.963	15.915	15.963	15.986	16.034	16.034	15.915	15.867	15.891	15.891	15.843	15.796	15.772	15.796	15.915	15.939	15.939	15.939	15.915
2014-07-21 21:19:59	15.939	15.963	15.939	15.963	15.963	16.034	16.034	15.891	15.843	15.843	15.867	15.772	15.748	15.7	15.748	15.915	15.963	15.891	15.915	15.867
2014-07-21 21:29:59	15.915	15.939	15.915	15.939	15.963	16.01	16.01	15.843	15.796	15.796	15.796	15.7	15.676	15.652	15.676	15.915	15.939	15.796	15.867	15.843
2014-07-21 21:39:59	15.891	15.915	15.915	15.915	15.915	15.986	15.986	15.772	15.724	15.748	15.748	15.652	15.629	15.581	15.605	15.891	15.891	15.748	15.772	15.796
2014-07-21 21:49:59	15.867	15.891	15.867	15.867	15.891	15.939	15.939	15.724	15.676	15.7	15.7	15.533	15.509	15.485	15.533	15.843	15.819	15.819	15.819	15.796
2014-07-21 21:59:59	15.819	15.867	15.843	15.843	15.867	15.915	15.891	15.7	15.652	15.652	15.652	15.533	15.509	15.461	15.485	15.796	15.843	15.891	15.867	15.867
2014-07-21 22:09:59	15.796	15.843	15.819	15.843	15.843	15.891	15.891	15.652	15.605	15.629	15.581	15.485	15.485	15.438	15.485	15.796	15.843	15.891	15.891	15.891
2014-07-21 22:19:59	15.796	15.843	15.796	15.819	15.843	15.891	15.867	15.605	15.581	15.581	15.557	15.461	15.461	15.414	15.461	15.796	15.843	15.891	15.891	15.891
2014-07-21 22:29:59	15.772	15.819	15.796	15.796	15.796	15.843	15.843	15.557	15.533	15.533	15.509	15.461	15.461	15.39	15.461	15.772	15.796	15.891	15.891	15.843
2014-07-21 22:39:59	15.7	15.748	15.724	15.724	15.748	15.772	15.772	15.533	15.485	15.509	15.485	15.461	15.438	15.39	15.438	15.7	15.748	15.867	15.843	15.796
2014-07-21 22:49:59	15.629	15.676	15.652	15.652	15.652	15.676	15.676	15.438	15.39	15.414	15.438	15.509	15.438	15.342	15.414	15.676	15.724	15.819	15.796	15.748
2014-07-21 22:59:59	15.581	15.605	15.581	15.581	15.581	15.605	15.629	15.438	15.39	15.39	15.39	15.533	15.414	15.294	15.414	15.652	15.7	15.772	15.748	15.7
2014-07-21 23:09:59	15.533	15.581	15.557	15.557	15.557	15.557	15.629	15.39	15.342	15.366	15.366	15.581	15.414	15.27	15.414	15.605	15.676	15.724	15.7	15.652
2014-07-21 23:19:59	15.509	15.557	15.509	15.533	15.509	15.533	15.605	15.342	15.294	15.318	15.342	15.605	15.461	15.247	15.485	15.581	15.676	15.7	15.676	15.652
2014-07-21 23:29:59	15.485	15.533	15.485	15.533	15.509	15.509	15.629	15.318	15.247	15.27	15.318	15.581	15.485	15.199	15.581	15.557	15.652	15.676	15.676	15.629
2014-07-21 23:39:59	15.485	15.533	15.485	15.581	15.509	15.485	15.629	15.318	15.27	15.318	15.318	15.629	15.533	15.151	15.605	15.557	15.652	15.676	15.652	15.629
2014-07-21 23:49:59	15.509	15.509	15.485	15.605	15.557	15.461	15.605	15.342	15.27	15.39	15.342	15.629	15.581	15.151	15.629	15.533	15.629	15.629	15.629	15.605
2014-07-21 23:59:59	15.509	15.533	15.485	15.557	15.557	15.461	15.605	15.342	15.27	15.461	15.342	15.652	15.605	15.079	15.676	15.485	15.581	15.629	15.605	15.557
2014-07-22 00:09:59	15.509	15.533	15.485	15.509	15.557	15.485	15.581	15.342	15.223	15.509	15.318	15.629	15.605	15.008	15.676	15.461	15.509	15.605	15.581	15.533
2014-07-22 00:19:59	15.509	15.485	15.485	15.557	15.533	15.461	15.557	15.342	15.199	15.509	15.294	15.629	15.605	14.912	15.676	15.438	15.485	15.581	15.581	15.509
2014-07-22 00:29:59	15.509	15.485	15.485	15.557	15.485	15.461	15.557	15.318	15.199	15.509	15.27	15.605	15.605	14.912	15.676	15.414	15.461	15.557	15.581	15.485
2014-07-22 00:39:59	15.461	15.461	15.485	15.509	15.509	15.461	15.557	15.294	15.151	15.533	15.27	15.629	15.581	14.888	15.676	15.39	15.438	15.533	15.557	15.414
2014-07-22 00:49:59	15.461	15.414	15.461	15.438	15.509	15.414	15.533	15.27	15.103	15.509	15.27	15.652	15.557	14.745	15.7	15.342	15.414	15.509	15.557	15.39
2014-07-22 00:59:59	15.39	15.342	15.438	15.39	15.438	15.414	15.485	15.247	14.984	15.461	15.247	15.676	15.509	14.697	15.7	15.294	15.342	15.414	15.509	15.342
2014-07-22 01:09:59	15.27	15.247	15.39	15.294	15.438	15.39	15.461	15.247	14.912	15.414	15.199	15.676	15.485	14.649	15.676	15.223	15.27	15.366	15.438	15.27
2014-07-22 01:19:59	15.199	15.175	15.318	15.27	15.39	15.366	15.461	15.199	14.84	15.366	15.175	15.676	15.438	14.601	15.652	15.223	15.223	15.342	15.366	15.223
2014-07-22 01:29:59	15.151	15.127	15.27	15.247	15.342	15.318	15.414	15.151	14.792	15.318	15.151	15.676	15.414	14.553	15.652	15.175	15.151	15.294	15.27	15.199
2014-07-22 01:39:59	15.127	15.103	15.223	15.247	15.318	15.27	15.39	15.127	14.816	15.342	15.127	15.652	15.414	14.553	15.629	15.127	15.103	15.247	15.199	15.175
2014-07-22 01:49:59	15.103	15.103	15.223	15.247	15.366	15.27	15.414	15.079	14.792	15.366	15.151	15.676	15.39	14.553	15.629	15.127	15.079	15.223	15.151	15.175
2014-07-22 01:59:59	15.079	15.079	15.199	15.223	15.342	15.294	15.414	15.103	14.745	15.39	15.151	15.652	15.414	14.601	15.652	15.103	15.079	15.199	15.151	15.151
2014-07-22 02:09:59	15.055	15.079	15.151	15.175	15.366	15.27	15.366	15.079	14.745	15.414	15.151	15.629	15.366	14.577	15.652	15.103	15.079	15.175	15.103	15.151
2014-07-22 02:19:59	15.055	15.055	15.127	15.151	15.366	15.294	15.342	15.031	14.721	15.414	15.127	15.605	15.342	14.577	15.652	15.055	15.055	15.103	15.079	15.127
2014-07-22 02:29:59	15.055	15.055	15.103	15.127	15.294	15.27	15.294	15.031	14.673	15.414	15.103	15.581	15.318	14.553	15.652	15.031	15.008	15.055	15.079	15.103
2014-07-22 02:39:59	15.008	15.031	15.079	15.079	15.294	15.247	15.27	15.031	14.649	15.39	15.079	15.557	15.318	14.505	15.652	15.031	14.984	15.031	15.103	15.079
2014-07-22 02:49:59	14.96	15.008	15.031	15.079	15.294	15.199	15.247	14.984	14.601	15.366	15.031	15.557	15.294	14.433	15.629	14.984	14.936	15.008	15.079	15.079
2014-07-22 02:59:59	14.888	14.984	14.984	15.031	15.27	15.151	15.223	14.96	14.553	15.342	15.008	15.533	15.27	14.385	15.605	14.912	14.888	14.96	15.055	15.031
2014-07-22 03:09:59	14.864	14.96	14.936	15.031	15.199	15.079	15.199	14.912	14.553	15.247	14.96	15.509	15.247	14.361	15.581	14.888	14.84	14.936	15.031	14.984
2014-07-22 03:19:59	14.816	14.912	14.864	14.984	15.175	15.055	15.175	14.864	14.529	15.199	14.936	15.485	15.223	14.29	15.557	14.84	14.816	14.888	14.984	14.96
2014-07-22 03:29:59	14.768	14.864	14.792	14.888	15.151	15.031	15.127	14.84	14.529	15.199	14.912	15.485	15.199	14.266	15.533	14.768	14.745	14.864	14.936	14.912
2014-07-22 03:39:59	14.721	14.84	14.745	14.888	15.127	14.984	15.103	14.792	14.529	15.199	14.888	15.485	15.175	14.266	15.509	14.745	14.721	14.816	14.888	14.864
2014-07-22 03:49:59	14.697	14.816	14.745	14.888	15.127	14.984	15.079	14.792	14.529	15.199	14.888	15.485	15.175	14.266	15.509	14.721	14.673	14.792	14.864	14.864
2014-07-22 03:59:59	14.697	14.816	14.745	14.912	15.103	14.984	15.079	14.792	14.553	15.175	14.888	15.461	15.175	14.266	15.509	14.721	14.649	14.768	14.84	14.84
2014-07-22 04:09:59	14.697	14.816	14.745	14.936	15.103	14.984	15.079	14.768	14.553	15.151	14.888	15.461	15.151	14.266	15.509	14.721	14.649	14.768	14.816	14.84
2014-07-22 04:19:59	14.673	14.816	14.745	14.936	15.103	14.984	15.079	14.768	14.529	15.127	14.864	15.485	15.151	14.242	15.461	14.697	14.649	14.745	14.816	14.816
2014-07-22 04:29:59	14.673	14.816	14.721	14.912	15.103	14.96	15.055	14.721	14.433	15.103	14.864	15.438	15.127	14.218	15.461	14.697	14.649	14.721	14.816	14.792
2014-07-22 04:39:59	14.649	14.768	14.649	14.864	15.079	14.936	15.008	14.673	14.409	15.079	14.816	15.39	15.079	14.146	15.438	14.649	14.625	14.721	14.792	14.768
2014-07-22 04:49:59	14.625	14.745	14.601	14.792	15.031	14.936	14.984	14.649	14.433	15.055	14.745	15.342	15.008	14.146	15.39	14.625	14.577	14.673	14.768	14.745
2014-07-22 04:59:59	14.553	14.721	14.577	14.816	15.008	14.888	14.96	14.625	14.433	15.031	14.721	15.294	14.96	14.122	15.366	14.601	14.553	14.649	14.745	14.721
2014-07-22 05:09:59	14.529	14.721	14.577	14.792	14.984	14.888	14.936	14.601	14.409	15.031	14.697	15.27	14.936	14.122	15.366	14.601	14.529	14.625	14.745	14.697
2014-07-22 05:19:59	14.529	14.673	14.553	14.792	14.984	14.864	14.912	14.577	14.409	15.031	14.649	15.199	14.936	14.122	15.366	14.601	14.529	14.601	14.721	14.697
2014-07-22 05:29:59	14.505	14.649	14.529	14.768	14.96	14.84	14.888	14.529	14.385	15.031	14.601	15.175	14.888	14.098	15.342	14.577	14.529	14.601	14.697	14.673
2014-07-22 05:39:59	14.505	14.625	14.505	14.745	14.912	14.84	14.84	14.505	14.385	15.008	14.601	15.175	14.888	14.074	15.318	14.553	14.505	14.601	14.697	14.673
2014-07-22 05:49:59	14.505	14.625	14.457	14.649	14.912	14.84	14.84	14.457	14.409	15.008	14.601	15.175	14.864	14.098	15.294	14.553	14.505	14.577	14.697	14.673
2014-07-22 05:59:59	14.505	14.625	14.481	14.601	14.888	14.816	14.816	14.457	14.433	15.031	14.601	15.199	14.864	14.122	15.294	14.553	14.481	14.553	14.697	14.673
2014-07-22 06:09:59	14.505	14.601	14.457	14.601	14.888	14.792	14.816	14.457	14.433	15.031	14.577	15.175	14.864	14.146	15.294	14.553	14.481	14.553	14.673	14.673
2014-07-22 06:19:59	14.505	14.601	14.481	14.625	14.912	14.816	14.816	14.457	14.409	15.055	14.553	15.151	14.864	14.146	15.27	14.529	14.481	14.553	14.673	14.673
2014-07-22 06:29:59	14.481	14.601	14.457	14.601	14.888	14.816	14.816	14.457	14.409	15.055	14.553	15.127	14.864	14.17	15.27	14.553	14.481	14.529	14.697	14.649
2014-07-22 06:39:59	14.505	14.601	14.457	14.577	14.888	14.84	14.816	14.457	14.457	15.079	14.553	15.175	14.864	14.242	15.294	14.553	14.505	14.529	14.697	14.673
2014-07-22 06:49:59	14.529	14.625	14.505	14.673	14.912	14.84	14.84	14.481	14.481	15.079	14.553	15.199	14.888	14.337	15.294	14.577	14.505	14.529	14.697	14.673
2014-07-22 06:59:59	14.601	14.649	14.553	14.768	14.936	14.864	14.864	14.505	14.625	15.151	14.601	15.247	14.96	14.457	15.294	14.601	14.529	14.553	14.745	14.697
2014-07-22 07:09:59	14.649	14.721	14.601	14.864	15.008	14.912	14.912	14.577	14.768	15.223	14.649	15.294	15.031	14.577	15.318	14.649	14.577	14.553	14.768	14.745
2014-07-22 07:19:59	14.697	14.768	14.649	14.936	15.031	14.96	14.96	14.649	14.864	15.294	14.697	15.366	15.079	14.649	15.342	14.697	14.625	14.601	14.816	14.768
2014-07-22 07:29:59	14.745	14.84	14.673	15.008	15.103	15.008	15.008	14.697	14.936	15.318	14.721	15.414	15.151	14.768	15.39	14.745	14.673	14.649	14.84	14.816
2014-07-22 07:39:59	14.816	14.888	14.745	15.055	15.151	15.055	15.055	14.768	15.055	15.39	14.792	15.485	15.223	14.888	15.414	14.792	14.745	14.649	14.888	14.84
2014-07-22 07:49:59	14.888	14.936	14.792	15.127	15.199	15.079	15.127	14.84	15.127	15.438	14.864	15.557	15.294	14.96	15.461	14.84	14.816	14.697	14.936	14.888
2014-07-22 07:59:59	14.96	14.984	14.864	15.175	15.247	15.151	15.175	14.912	15.199	15.509	14.912	15.605	15.366	15.055	15.509	14.888	14.888	14.721	14.984	14.936
2014-07-22 08:09:59	15.031	15.031	14.912	15.175	15.318	15.199	15.223	14.912	15.247	15.557	14.96	15.652	15.438	15.127	15.557	14.936	14.936	14.745	15.031	14.984
2014-07-22 08:19:59	15.079	15.079	14.936	15.199	15.366	15.223	15.27	14.936	15.318	15.605	14.984	15.7	15.485	15.151	15.605	14.96	15.008	14.768	15.079	15.031
2014-07-22 08:29:59	15.127	15.127	14.984	15.199	15.414	15.247	15.318	14.984	15.414	15.629	15.031	15.748	15.533	15.199	15.652	15.008	15.055	14.792	15.127	15.079
2014-07-22 08:39:59	15.175	15.175	15.031	15.247	15.461	15.294	15.366	15.055	15.485	15.676	15.055	15.819	15.581	15.294	15.7	15.031	15.127	14.816	15.175	15.127
2014-07-22 08:49:59	15.27	15.223	15.079	15.318	15.509	15.366	15.414	15.103	15.629	15.748	15.127	15.915	15.629	15.461	15.724	15.103	15.199	14.84	15.223	15.175
2014-07-22 08:59:59	15.366	15.318	15.151	15.366	15.533	15.438	15.485	15.27	15.748	15.819	15.199	15.986	15.7	15.557	15.772	15.175	15.27	14.864	15.27	15.223
2014-07-22 09:09:59	15.485	15.39	15.223	15.438	15.605	15.509	15.557	15.414	15.891	15.939	15.247	16.058	15.772	15.772	15.796	15.247	15.366	14.912	15.318	15.294
2014-07-22 09:19:59	15.557	15.485	15.318	15.485	15.676	15.581	15.629	15.461	15.963	16.034	15.318	16.129	15.843	15.891	15.843	15.318	15.485	14.936	15.414	15.366
2014-07-22 09:29:59	15.605	15.557	15.414	15.533	15.748	15.652	15.7	15.533	16.129	16.106	15.39	16.201	15.915	15.986	15.891	15.39	15.557	14.984	15.461	15.414
2014-07-22 09:39:59	15.7	15.652	15.485	15.605	15.819	15.748	15.796	15.652	16.368	16.249	15.485	16.272	15.986	16.225	15.939	15.485	15.7	15.031	15.533	15.509
2014-07-22 09:49:59	15.819	15.772	15.581	15.7	15.891	15.843	15.891	15.748	16.582	16.439	15.629	16.344	16.034	16.463	15.986	15.605	15.867	15.055	15.652	15.629
2014-07-22 09:59:59	15.915	15.891	15.652	15.772	15.963	15.915	15.986	15.796	16.63	16.558	15.724	16.392	16.082	16.534	16.034	15.676	15.414	15.103	15.557	15.724
2014-07-22 10:09:59	15.939	15.986	15.7	15.843	16.034	15.963	16.082	15.796	16.63	16.582	15.772	16.439	16.129	16.487	16.082	15.724	15.223	15.199	15.223	15.796
2014-07-22 10:19:59	15.986	16.058	15.772	15.915	16.106	16.058	16.153	15.963	16.796	16.63	15.891	16.487	16.225	16.725	16.129	15.605	15.127	15.247	15.199	15.843
2014-07-22 10:29:59	16.177	16.177	15.843	16.058	16.201	16.153	16.249	16.153	17.13	16.773	16.058	16.582	16.344	17.225	16.201	15.509	15.151	15.366	15.223	15.939
2014-07-22 10:39:59	16.344	16.368	15.963	16.177	16.272	16.225	16.344	16.249	17.272	16.868	16.129	16.654	16.368	17.296	16.249	15.39	15.127	15.318	15.223	16.034
2014-07-22 10:49:59	16.463	16.511	16.082	16.296	16.368	16.32	16.439	16.463	17.249	16.963	16.32	16.749	16.487	17.653	16.32	15.294	15.175	15.294	15.27	16.129
2014-07-22 10:59:59	16.582	16.701	16.153	16.558	16.463	16.439	16.558	16.511	17.32	17.368	16.558	16.82	16.63	18.319	16.392	15.366	15.27	15.342	15.342	16.32
2014-07-22 11:09:59	16.63	16.892	16.177	16.654	16.511	16.511	16.582	16.558	17.011	17.415	16.654	16.892	16.654	18.057	16.463	15.318	15.27	15.342	15.342	16.415
2014-07-22 11:19:59	16.677	16.963	16.201	16.725	16.558	16.582	16.606	16.63	16.987	17.391	16.749	16.987	16.773	18.057	16.534	15.366	15.342	15.366	15.342	16.487
2014-07-22 11:29:59	16.701	17.034	16.272	16.796	16.606	16.701	16.773	16.915	17.249	17.344	16.82	17.082	16.82	18.105	16.606	15.39	15.366	15.39	15.366	16.511
2014-07-22 11:39:59	16.892	17.034	16.368	16.844	16.701	16.844	16.892	17.034	17.415	17.391	16.963	17.177	16.963	18.343	16.701	15.438	15.414	15.438	15.414	16.582
2014-07-22 11:49:59	17.082	17.034	16.439	16.844	16.749	16.915	16.987	17.201	17.463	17.463	17.034	17.272	17.034	18.366	16.796	15.485	15.461	15.485	15.414	16.654
2014-07-22 11:59:59	17.153	17.034	16.487	16.82	16.82	16.963	17.082	16.963	17.296	17.439	17.034	17.296	17.106	18.152	16.868	15.509	15.461	15.509	15.438	16.701
2014-07-22 12:09:59	17.177	17.034	16.534	16.773	16.868	17.034	17.082	16.844	17.082	17.296	17.034	17.32	17.177	18.2	16.939	15.557	15.461	15.533	15.438	16.725
2014-07-22 12:19:59	17.177	17.058	16.606	16.677	16.892	17.082	17.13	16.606	17.034	17.225	17.058	17.368	17.177	18.224	17.011	15.629	15.461	15.533	15.461	16.654
2014-07-22 12:29:59	17.249	17.106	16.677	16.677	16.987	17.153	17.13	16.654	17.177	17.249	17.13	17.415	17.272	18.343	17.082	15.724	15.533	15.557	15.485	16.582
2014-07-22 12:39:59	17.32	17.201	16.725	16.749	17.034	17.225	17.153	16.725	17.272	17.344	17.177	17.51	17.32	18.414	17.153	15.843	15.605	15.581	15.557	16.582
2014-07-22 12:49:59	17.368	17.272	16.82	16.725	17.106	17.296	17.153	16.701	17.32	17.368	17.225	17.534	17.415	18.414	17.225	15.939	15.724	15.581	15.652	16.582
2014-07-22 12:59:59	17.368	17.272	16.82	16.725	17.082	17.296	17.177	16.701	17.177	17.32	17.225	17.51	17.439	18.247	17.272	15.986	15.772	15.629	15.7	16.558
2014-07-22 13:09:59	17.32	17.225	16.796	16.701	17.082	17.272	17.225	16.701	17.058	17.177	17.177	17.534	17.439	18.01	17.32	16.034	15.819	15.652	15.772	16.511
2014-07-22 13:19:59	17.296	17.177	16.773	16.654	17.082	17.272	17.225	16.654	17.034	17.034	17.106	17.605	17.415	17.867	17.344	16.034	15.843	15.652	15.819	16.439
2014-07-22 13:29:59	17.249	17.106	16.749	16.63	17.082	17.32	17.249	16.558	17.058	16.987	17.058	17.629	17.463	17.843	17.368	16.034	15.891	15.652	15.843	16.415
2014-07-22 13:39:59	17.32	17.082	16.82	16.677	17.177	17.368	17.296	16.844	17.296	17.034	17.058	17.653	17.463	17.986	17.415	16.082	15.963	15.652	15.891	16.392
2014-07-22 13:49:59	17.391	17.13	16.939	16.677	17.225	17.272	17.391	17.082	17.463	17.106	17.082	17.677	17.486	18.033	17.439	16.153	16.106	15.676	15.939	16.392
2014-07-22 13:59:59	17.415	17.153	16.987	16.725	17.201	17.201	17.415	17.344	17.13	17.629	17.106	17.701	17.51	17.986	17.463	16.201	16.201	15.7	16.034	16.415
2014-07-22 14:09:59	17.486	17.177	17.034	16.796	17.201	17.201	17.486	17.558	17.558	17.605	17.296	18.652	17.558	18.105	17.486	16.249	16.296	15.724	16.082	16.463
2014-07-22 14:19:59	17.653	17.249	17.177	16.868	17.225	17.225	17.582	18.01	18.081	17.891	17.32	18.461	17.772	18.414	17.891	16.368	16.463	15.772	16.177	16.558
2014-07-22 14:29:59	17.843	17.368	17.296	16.963	17.296	17.272	17.677	18.842	18.747	18.343	17.486	18.842	17.701	18.794	17.891	16.558	16.701	15.963	16.272	16.701
2014-07-22 14:39:59	18.081	17.629	17.439	17.153	17.368	17.391	17.843	19.46	19.651	18.937	17.605	19.246	17.772	19.175	17.891	16.749	17.011	16.225	16.439	17.249
2014-07-22 14:49:59	18.319	17.915	17.582	17.344	17.486	17.51	18.081	21.724	20.341	19.436	17.772	19.651	17.796	19.912	17.938	17.058	17.439	16.32	16.606	17.368
2014-07-22 14:59:59	18.628	18.224	17.819	17.629	17.582	17.653	18.295	21.175	20.865	19.722	17.938	20.031	17.938	20.126	18.01	17.296	17.867	16.344	16.844	17.582
2014-07-22 15:09:59	18.842	18.39	18.01	17.748	17.677	17.772	18.343	19.841	20.293	19.627	18.129	20.198	18.081	19.888	18.105	17.391	18.247	16.439	17.13	17.724
2014-07-22 15:19:59	18.889	18.414	18.129	17.724	17.748	17.938	18.533	19.365	19.912	19.413	18.176	20.246	18.176	19.912	18.2	17.558	18.414	16.606	17.296	17.796
2014-07-22 15:29:59	18.818	18.438	18.2	17.677	17.819	17.962	18.723	18.533	19.389	18.937	18.152	20.269	18.224	19.532	18.319	17.582	18.461	16.677	17.368	17.701
2014-07-22 15:39:59	18.794	18.414	18.176	17.629	17.867	18.057	18.866	19.865	20.317	18.889	18.057	20.365	18.247	20.103	18.461	17.701	18.485	16.725	17.391	17.605
2014-07-22 15:49:59	18.889	18.628	18.271	17.653	18.01	18.2	19.103	22.345	21.056	19.08	17.986	20.722	18.366	21.056	18.604	17.962	18.723	16.892	17.463	17.677
2014-07-22 15:59:59	19.151	18.985	18.366	17.677	18.081	18.414	19.484	22.226	21.127	19.484	17.891	21.151	18.485	21.557	18.747	18.224	19.151	17.13	17.558	17.819
2014-07-22 16:09:59	19.484	19.318	18.438	17.653	18.271	18.604	19.698	21.437	20.984	19.746	17.819	21.581	18.628	21.987	18.913	18.461	19.555	17.106	17.653	17.962
2014-07-22 16:19:59	19.817	19.627	18.533	17.677	18.343	18.818	19.888	21.437	21.557	20.15	17.819	22.058	18.771	22.417	19.032	18.652	19.96	17.177	17.772	18.081
2014-07-22 16:29:59	20.103	19.96	18.675	17.701	18.485	19.127	20.15	21.199	21.7	20.341	17.796	22.441	18.937	22.561	19.175	18.866	20.317	17.296	17.796	18.224
2014-07-22 16:39:59	20.317	20.174	18.818	17.677	18.675	19.318	20.293	21.413	21.39	20.412	17.772	22.753	19.103	22.657	19.341	19.032	20.579	17.368	17.891	18.295
2014-07-22 16:49:59	20.341	20.269	18.961	17.677	18.913	19.484	20.507	21.772	21.246	20.507	17.819	22.992	19.222	22.441	19.508	19.222	20.722	17.486	18.081	18.414
2014-07-22 16:59:59	20.317	20.269	19.103	17.677	19.056	19.603	20.674	22.465	21.39	20.579	17.772	23.232	19.389	22.298	19.698	19.294	20.889	17.534	18.057	18.509
2014-07-22 17:09:59	20.269	20.198	19.199	17.582	19.175	19.841	20.722	22.633	20.746	20.293	17.677	23.304	19.484	21.724	19.841	19.318	20.936	17.724	18.01	18.557
2014-07-22 17:19:59	20.269	20.031	19.199	17.51	19.222	20.007	20.865	23.064	20.126	20.222	17.486	23.232	19.651	20.031	20.007	19.365	21.008	17.796	17.891	18.485
2014-07-22 17:29:59	20.317	19.936	19.27	17.439	19.27	20.246	20.913	23.088	19.746	19.912	17.439	23.136	19.77	19.508	20.079	19.246	20.865	17.748	17.724	18.509
2014-07-22 17:39:59	20.317	19.793	19.294	17.463	19.318	20.46	21.079	23.833	19.984	19.912	17.391	23.088	19.888	19.08	20.293	19.127	20.746	17.796	17.701	18.509
2014-07-22 17:49:59	20.269	19.651	19.294	17.439	19.318	20.555	21.056	23.785	20.246	19.912	17.249	22.92	19.888	18.604	20.388	19.08	20.531	17.796	17.605	18.438
2014-07-22 17:59:59	20.246	19.508	19.413	17.51	19.341	20.603	20.96	23.112	20.984	19.936	17.272	22.729	19.936	18.866	20.412	19.056	20.317	17.796	17.534	18.414
2014-07-22 18:09:59	20.222	19.341	19.436	17.605	19.365	20.674	21.056	22.345	20.96	19.865	17.296	22.657	19.984	18.818	20.507	19.008	20.103	17.677	17.486	18.39
2014-07-22 18:19:59	20.103	19.151	19.46	17.629	19.318	20.698	21.008	21.867	20.507	19.484	17.249	22.513	19.984	18.461	20.603	18.889	19.841	17.605	17.463	18.343
2014-07-22 18:29:59	19.936	18.937	19.365	17.582	19.294	20.722	20.936	21.581	19.865	19.222	17.225	22.25	19.984	18.271	20.698	18.747	19.579	17.653	17.415	18.319
2014-07-22 18:39:59	19.817	18.723	19.318	17.582	19.27	20.65	20.865	22.465	19.793	19.175	17.225	22.034	19.984	18.39	20.77	18.628	19.413	17.605	17.391	18.343
2014-07-22 18:49:59	19.674	18.58	19.294	17.677	19.175	20.579	20.77	20.746	19.318	19.151	17.225	21.939	20.007	18.295	20.746	18.58	19.27	17.51	17.391	18.224
2014-07-22 18:59:59	19.436	18.438	19.222	17.582	19.103	20.436	20.627	19.103	18.58	18.937	17.249	21.772	20.007	18.2	20.746	18.438	18.985	17.415	17.32	18.081
2014-07-22 19:09:59	19.222	18.319	19.103	17.463	18.961	20.317	20.46	18.2	18.081	18.699	17.201	21.604	19.96	18.081	20.698	18.271	18.723	17.439	17.272	17.915
2014-07-22 19:19:59	19.032	18.176	18.937	17.32	18.818	20.103	20.246	17.558	17.677	18.414	17.153	21.366	19.912	17.867	20.603	18.081	18.461	17.344	17.177	17.748
2014-07-22 19:29:59	18.842	18.01	18.794	17.201	18.628	19.912	20.007	17.201	17.368	18.2	17.058	21.175	19.865	17.605	20.436	17.938	18.247	17.296	17.106	17.582
2014-07-22 19:39:59	18.723	17.843	18.604	17.106	18.438	19.698	19.793	16.987	17.201	18.057	16.963	20.96	19.77	17.463	20.269	17.772	17.153	17.225	16.63	17.439
2014-07-22 19:49:59	18.533	17.677	18.461	16.963	18.271	19.508	19.579	16.749	16.915	17.891	16.844	20.77	19.651	17.272	20.103	17.32	16.677	17.153	16.415	17.296
2014-07-22 19:59:59	18.39	17.534	18.295	16.796	18.105	19.294	19.318	16.463	16.582	17.653	16.749	20.579	19.579	17.13	19.936	16.701	16.558	16.534	16.368	17.225
2014-07-22 20:09:59	18.343	17.344	18.247	16.701	17.938	18.675	19.127	16.296	16.582	17.51	16.63	20.388	19.46	16.987	19.793	16.487	16.511	16.415	16.344	16.987
2014-07-22 20:19:59	17.558	16.987	16.844	16.606	17.772	16.534	18.913	16.249	16.106	17.391	16.558	20.222	19.318	16.844	19.603	16.415	16.439	16.368	16.32	16.392
2014-07-22 20:29:59	16.654	16.415	16.415	16.511	16.725	16.296	18.723	16.153	15.891	17.153	16.439	20.055	19.151	16.749	19.413	16.32	16.368	16.32	16.272	16.225
2014-07-22 20:39:59	16.225	16.153	16.177	16.439	16.201	16.177	18.557	16.01	15.748	16.034	16.249	19.96	19.008	16.606	19.27	16.225	16.249	16.225	16.177	16.129
2014-07-22 20:49:59	16.034	15.986	16.01	16.153	15.986	16.058	18.39	15.796	15.652	15.724	15.939	19.77	18.842	16.582	19.127	16.082	16.129	16.153	16.106	16.058
2014-07-22 20:59:59	15.843	15.796	15.843	15.891	15.867	15.939	18.247	15.629	15.509	15.605	15.605	19.555	18.699	16.01	18.985	15.867	15.986	16.034	15.963	15.915
2014-07-22 21:09:59	15.676	15.676	15.7	15.676	15.7	15.772	17.558	15.557	15.461	15.533	15.414	19.365	18.58	15.748	18.794	15.724	15.819	15.891	15.819	15.748
2014-07-22 21:19:59	15.605	15.629	15.629	15.605	15.629	15.7	16.034	15.509	15.414	15.485	15.366	18.176	18.509	15.629	18.628	15.652	15.724	15.796	15.7	15.629
2014-07-22 21:29:59	15.557	15.581	15.581	15.581	15.581	15.652	15.7	15.461	15.414	15.461	15.366	16.296	17.629	15.581	16.963	15.605	15.652	15.748	15.629	15.557
2014-07-22 21:39:59	15.533	15.557	15.557	15.557	15.557	15.629	15.629	15.438	15.39	15.438	15.342	15.652	15.796	15.461	15.891	15.557	15.605	15.652	15.533	15.461
2014-07-22 21:49:59	15.509	15.509	15.533	15.509	15.533	15.605	15.581	15.414	15.366	15.438	15.342	15.557	15.557	15.39	15.557	15.533	15.557	15.605	15.461	15.438
2014-07-22 21:59:59	15.461	15.485	15.509	15.485	15.485	15.557	15.533	15.39	15.342	15.414	15.294	15.461	15.414	15.342	15.485	15.533	15.557	15.581	15.461	15.414
2014-07-22 22:09:59	15.438	15.438	15.461	15.438	15.438	15.509	15.485	15.39	15.342	15.39	15.27	15.438	15.366	15.318	15.39	15.461	15.509	15.557	15.414	15.39
2014-07-22 22:19:59	15.414	15.438	15.438	15.414	15.414	15.461	15.414	15.39	15.342	15.414	15.27	15.414	15.342	15.294	15.342	15.438	15.461	15.557	15.414	15.366
2014-07-22 22:29:59	15.39	15.414	15.414	15.39	15.414	15.438	15.414	15.366	15.318	15.414	15.27	15.414	15.342	15.294	15.318	15.414	15.461	15.652	15.485	15.39
2014-07-22 22:39:59	15.366	15.39	15.39	15.39	15.39	15.414	15.39	15.342	15.294	15.39	15.247	15.39	15.318	15.27	15.318	15.509	15.557	15.796	15.629	15.485
2014-07-22 22:49:59	15.414	15.438	15.438	15.438	15.414	15.438	15.39	15.342	15.294	15.39	15.247	15.39	15.318	15.27	15.318	15.605	15.581	15.796	15.533	15.485
2014-07-22 22:59:59	15.414	15.414	15.438	15.414	15.39	15.438	15.39	15.342	15.294	15.366	15.247	15.39	15.294	15.27	15.318	15.7	15.724	15.748	15.629	15.485
2014-07-22 23:09:59	15.438	15.485	15.461	15.461	15.414	15.438	15.39	15.318	15.27	15.342	15.247	15.39	15.294	15.247	15.318	15.724	15.724	15.796	15.605	15.485
2014-07-22 23:19:59	15.414	15.438	15.438	15.414	15.414	15.438	15.39	15.318	15.27	15.342	15.247	15.39	15.318	15.247	15.342	15.652	15.652	15.796	15.581	15.509
2014-07-22 23:29:59	15.39	15.414	15.414	15.414	15.39	15.414	15.39	15.294	15.247	15.318	15.223	15.39	15.318	15.247	15.318	15.652	15.652	15.796	15.629	15.557
2014-07-22 23:39:59	15.39	15.414	15.414	15.414	15.39	15.414	15.39	15.294	15.247	15.294	15.223	15.414	15.366	15.223	15.342	15.652	15.724	15.843	15.748	15.676
2014-07-22 23:49:59	15.39	15.438	15.414	15.414	15.39	15.39	15.39	15.294	15.247	15.318	15.223	15.461	15.39	15.247	15.461	15.652	15.724	15.867	15.796	15.724
2014-07-22 23:59:59	15.39	15.438	15.414	15.414	15.39	15.39	15.414	15.414	15.366	15.414	15.318	15.509	15.461	15.27	15.533	15.652	15.7	15.819	15.772	15.724
2014-07-23 00:09:59	15.438	15.485	15.461	15.461	15.414	15.438	15.438	15.414	15.366	15.438	15.366	15.581	15.509	15.294	15.652	15.629	15.7	15.796	15.748	15.652
2014-07-23 00:19:59	15.485	15.509	15.485	15.485	15.461	15.485	15.438	15.438	15.39	15.461	15.39	15.652	15.581	15.294	15.676	15.557	15.676	15.748	15.724	15.629
2014-07-23 00:29:59	15.485	15.509	15.485	15.485	15.461	15.485	15.438	15.438	15.414	15.461	15.39	15.724	15.605	15.223	15.7	15.533	15.7	15.748	15.7	15.605
2014-07-23 00:39:59	15.485	15.509	15.485	15.438	15.485	15.485	15.461	15.461	15.414	15.485	15.342	15.772	15.605	15.199	15.652	15.533	15.676	15.7	15.629	15.581
2014-07-23 00:49:59	15.485	15.509	15.485	15.414	15.509	15.509	15.438	15.461	15.414	15.485	15.342	15.796	15.605	15.175	15.652	15.509	15.676	15.629	15.605	15.557
2014-07-23 00:59:59	15.509	15.509	15.509	15.438	15.509	15.533	15.438	15.461	15.414	15.438	15.318	15.819	15.605	15.127	15.676	15.509	15.652	15.652	15.581	15.509
2014-07-23 01:09:59	15.533	15.509	15.509	15.438	15.485	15.557	15.461	15.438	15.342	15.39	15.342	15.867	15.629	15.031	15.676	15.485	15.605	15.652	15.605	15.485
2014-07-23 01:19:59	15.581	15.461	15.485	15.414	15.485	15.557	15.438	15.438	15.318	15.247	15.318	15.891	15.605	14.96	15.7	15.438	15.581	15.652	15.581	15.438
2014-07-23 01:29:59	15.605	15.461	15.509	15.414	15.461	15.557	15.438	15.414	15.318	15.223	15.294	15.915	15.605	14.912	15.748	15.414	15.533	15.652	15.557	15.366
2014-07-23 01:39:59	15.581	15.414	15.485	15.39	15.485	15.533	15.438	15.39	15.247	15.127	15.294	15.939	15.605	14.84	15.748	15.366	15.485	15.605	15.509	15.342
2014-07-23 01:49:59	15.557	15.39	15.485	15.366	15.461	15.509	15.414	15.366	15.199	15.079	15.294	15.963	15.605	14.816	15.748	15.342	15.414	15.581	15.485	15.318
2014-07-23 01:59:59	15.509	15.366	15.461	15.366	15.461	15.509	15.414	15.342	15.175	15.079	15.27	15.986	15.605	14.816	15.748	15.318	15.342	15.533	15.414	15.27
2014-07-23 02:09:59	15.461	15.342	15.461	15.39	15.414	15.509	15.39	15.318	15.151	15.031	15.27	15.986	15.581	14.768	15.748	15.27	15.294	15.509	15.39	15.223
2014-07-23 02:19:59	15.438	15.342	15.438	15.414	15.39	15.509	15.39	15.294	15.103	15.008	15.247	15.986	15.581	14.816	15.748	15.27	15.27	15.485	15.366	15.223
2014-07-23 02:29:59	15.39	15.294	15.414	15.438	15.366	15.509	15.366	15.247	15.055	15.008	15.247	16.01	15.581	14.84	15.748	15.247	15.247	15.438	15.342	15.199
2014-07-23 02:39:59	15.342	15.294	15.366	15.438	15.318	15.485	15.366	15.247	15.031	15.008	15.247	16.01	15.581	14.816	15.724	15.223	15.223	15.414	15.318	15.151
2014-07-23 02:49:59	15.318	15.27	15.366	15.414	15.294	15.461	15.366	15.223	15.031	14.984	15.247	16.034	15.581	14.792	15.748	15.199	15.199	15.366	15.27	15.151
2014-07-23 02:59:59	15.318	15.27	15.342	15.342	15.294	15.461	15.342	15.199	15.031	14.96	15.199	16.034	15.581	14.745	15.748	15.175	15.151	15.342	15.223	15.127
2014-07-23 03:09:59	15.294	15.247	15.318	15.318	15.294	15.461	15.318	15.199	14.984	14.96	15.199	16.034	15.581	14.745	15.748	15.151	15.151	15.318	15.199	15.103
2014-07-23 03:19:59	15.294	15.247	15.294	15.27	15.294	15.438	15.318	15.199	14.984	14.96	15.175	16.058	15.581	14.721	15.748	15.127	15.151	15.294	15.199	15.103
2014-07-23 03:29:59	15.294	15.223	15.27	15.247	15.318	15.414	15.318	15.199	14.984	14.936	15.175	16.058	15.581	14.649	15.748	15.127	15.151	15.27	15.199	15.079
2014-07-23 03:39:59	15.27	15.199	15.247	15.247	15.294	15.414	15.318	15.199	14.96	14.96	15.151	16.058	15.581	14.625	15.748	15.103	15.103	15.247	15.175	15.079
2014-07-23 03:49:59	15.247	15.175	15.223	15.223	15.294	15.414	15.318	15.175	14.96	14.936	15.151	16.058	15.581	14.601	15.748	15.079	15.079	15.223	15.151	15.055
2014-07-23 03:59:59	15.223	15.175	15.199	15.199	15.27	15.39	15.318	15.127	14.912	14.888	15.127	16.058	15.557	14.505	15.7	15.079	15.031	15.175	15.127	15.055
2014-07-23 04:09:59	15.199	15.151	15.175	15.175	15.247	15.366	15.318	15.103	14.864	14.721	15.079	16.01	15.509	14.361	15.652	15.031	14.984	15.151	15.079	15.008
2014-07-23 04:19:59	15.151	15.127	15.127	15.127	15.223	15.342	15.294	15.055	14.721	14.625	15.008	15.986	15.438	14.242	15.605	14.984	14.936	15.103	15.055	14.96
2014-07-23 04:29:59	15.103	15.079	15.079	15.079	15.199	15.294	15.247	14.984	14.577	14.553	14.912	15.939	15.366	14.122	15.533	14.936	14.864	15.055	15.008	14.936
2014-07-23 04:39:59	15.055	15.031	15.031	15.008	15.151	15.247	15.175	14.912	14.457	14.457	14.864	15.891	15.318	13.954	15.485	14.864	14.816	15.008	14.936	14.888
2014-07-23 04:49:59	15.031	14.96	14.936	14.96	15.127	15.199	15.127	14.816	14.385	14.457	14.816	15.867	15.247	13.93	15.414	14.816	14.745	14.96	14.864	14.84
2014-07-23 04:59:59	14.984	14.912	14.888	14.936	15.055	15.151	15.079	14.768	14.385	14.433	14.745	15.843	15.199	13.858	15.366	14.768	14.697	14.912	14.84	14.816
2014-07-23 05:09:59	14.936	14.864	14.84	14.936	15.008	15.079	15.031	14.721	14.29	14.385	14.697	15.796	15.175	13.81	15.342	14.745	14.673	14.888	14.792	14.792
2014-07-23 05:19:59	14.864	14.84	14.792	14.864	14.96	15.031	14.984	14.673	14.218	14.361	14.697	15.772	15.151	13.738	15.294	14.697	14.625	14.84	14.721	14.745
2014-07-23 05:29:59	14.816	14.816	14.745	14.864	14.936	14.96	14.96	14.649	14.218	14.29	14.649	15.748	15.127	13.69	15.27	14.649	14.577	14.816	14.673	14.721
2014-07-23 05:39:59	14.768	14.792	14.721	14.864	14.888	14.936	14.936	14.625	14.314	14.481	14.625	15.724	15.079	13.858	15.247	14.625	14.553	14.792	14.649	14.697
2014-07-23 05:49:59	14.745	14.792	14.721	14.936	14.888	14.936	14.936	14.625	14.409	14.529	14.649	15.724	15.103	14.026	15.27	14.625	14.529	14.768	14.649	14.721
2014-07-23 05:59:59	14.745	14.792	14.721	14.984	14.912	14.936	14.96	14.625	14.505	14.673	14.721	15.748	15.151	14.146	15.27	14.649	14.529	14.768	14.673	14.721
2014-07-23 06:09:59	14.792	14.816	14.745	15.031	14.936	14.936	14.984	14.673	14.505	14.721	14.721	15.748	15.175	14.242	15.318	14.673	14.553	14.792	14.697	14.745
2014-07-23 06:19:59	14.816	14.84	14.745	15.079	14.96	14.96	15.008	14.673	14.505	14.745	14.721	15.748	15.223	14.314	15.342	14.697	14.601	14.816	14.721	14.721
2014-07-23 06:29:59	14.864	14.864	14.768	15.103	14.984	14.984	15.031	14.697	14.577	14.816	14.792	15.772	15.247	14.457	15.39	14.697	14.625	14.84	14.721	14.721
2014-07-23 06:39:59	14.888	14.888	14.792	15.103	15.008	15.008	15.055	14.721	14.625	14.888	14.816	15.772	15.27	14.529	15.414	14.721	14.673	14.84	14.768	14.745
2014-07-23 06:49:59	14.936	14.936	14.816	15.103	15.031	15.031	15.079	14.745	14.697	14.984	14.84	15.772	15.294	14.649	15.414	14.745	14.697	14.864	14.768	14.745
2014-07-23 06:59:59	15.008	14.984	14.84	15.127	15.079	15.055	15.103	14.792	14.792	15.175	14.912	15.819	15.318	14.792	15.414	14.768	14.745	14.888	14.792	14.792
2014-07-23 07:09:59	15.055	15.031	14.912	15.127	15.127	15.079	15.127	14.84	14.912	15.318	14.96	15.867	15.366	14.984	15.461	14.816	14.792	14.912	14.84	14.84
2014-07-23 07:19:59	15.127	15.079	14.96	15.151	15.175	15.127	15.199	14.912	15.055	15.509	15.008	15.939	15.414	15.151	15.485	14.84	14.864	14.936	14.888	14.888
2014-07-23 07:29:59	15.175	15.127	15.008	15.199	15.247	15.175	15.247	14.96	15.127	15.485	15.055	15.986	15.438	15.342	15.533	14.888	14.936	14.936	14.936	14.936
2014-07-23 07:39:59	15.175	15.151	14.984	15.175	15.294	15.199	15.27	14.96	15.008	15.151	15.008	15.986	15.485	15.27	15.581	14.912	14.96	14.96	14.984	14.936
2014-07-23 07:49:59	15.151	15.151	14.984	15.151	15.294	15.199	15.223	14.936	14.888	15.055	14.984	15.963	15.485	16.129	15.629	14.888	14.936	14.984	14.96	14.912
2014-07-23 07:59:59	15.127	15.151	14.96	15.175	15.318	15.223	15.199	14.864	14.936	15.103	15.031	15.939	15.485	16.368	15.676	14.912	14.936	14.984	15.031	14.936
2014-07-23 08:09:59	15.127	15.127	14.96	15.175	15.342	15.223	15.175	14.84	14.864	15.031	15.008	15.963	15.461	16.987	15.724	14.912	14.936	14.984	15.127	14.984
2014-07-23 08:19:59	15.103	15.127	14.984	15.151	15.366	15.199	15.151	14.84	14.84	15.008	15.008	15.963	15.461	17.605	15.796	14.936	14.96	14.984	15.27	15.031
2014-07-23 08:29:59	15.079	15.151	14.984	15.199	15.414	15.175	15.127	14.792	14.768	15.079	15.031	15.963	15.461	17.915	15.891	15.008	15.031	14.984	15.414	15.103
2014-07-23 08:39:59	15.079	15.175	15.008	15.27	15.461	15.175	15.103	14.745	14.721	15.055	15.031	15.939	15.461	18.485	15.963	15.127	15.151	14.984	15.533	15.199
2014-07-23 08:49:59	15.055	15.223	15.031	15.342	15.509	15.151	15.079	14.649	14.673	15.008	15.103	15.915	15.461	19.103	16.034	15.223	15.223	14.984	15.7	15.366
2014-07-23 08:59:59	15.031	15.366	15.103	15.438	15.533	15.151	15.079	14.601	14.601	14.984	15.175	15.867	15.461	19.698	16.153	15.294	15.318	14.984	15.939	15.652
2014-07-23 09:09:59	15.031	15.605	15.151	15.557	15.557	15.151	15.055	14.553	14.601	14.96	15.294	15.843	15.461	19.888	16.249	15.438	15.461	14.96	16.177	15.796
2014-07-23 09:19:59	15.008	15.867	15.199	15.748	15.652	15.151	15.031	14.505	14.601	14.936	15.629	15.843	15.461	19.984	16.344	15.581	15.652	14.96	16.392	15.939
2014-07-23 09:29:59	15.008	16.201	15.223	15.939	15.772	15.175	15.008	14.433	14.553	15.008	15.867	15.843	15.438	20.198	16.463	15.748	15.796	14.936	16.558	16.082
2014-07-23 09:39:59	15.008	16.463	15.223	16.129	15.915	15.223	15.008	14.481	14.601	15.509	16.129	15.843	15.414	20.698	16.582	15.939	15.963	14.936	16.749	16.32
2014-07-23 09:49:59	15.008	16.82	15.223	16.368	16.01	15.247	15.008	14.481	14.792	19.341	16.511	15.843	15.461	21.127	16.725	16.225	16.249	14.96	17.011	16.487
2014-07-23 09:59:59	15.031	17.106	15.247	16.701	16.225	15.294	14.984	14.505	15.247	20.984	16.939	15.843	15.533	21.581	16.868	16.392	16.511	14.96	17.296	16.677
2014-07-23 10:09:59	15.055	17.391	15.27	17.011	16.368	15.342	15.008	14.553	15.485	20.77	17.153	15.867	15.652	21.628	17.011	16.511	16.868	14.96	17.534	16.82
2014-07-23 10:19:59	15.079	17.605	15.318	17.225	16.558	15.414	15.031	14.601	15.652	20.46	17.368	15.891	15.724	21.318	17.153	16.582	17.13	14.984	17.796	16.868
2014-07-23 10:29:59	15.103	17.701	15.342	17.368	16.749	15.461	15.079	14.625	15.748	21.318	17.653	15.891	15.867	21.652	17.296	16.606	16.915	14.984	17.582	16.987
2014-07-23 10:39:59	15.151	17.938	15.366	17.582	16.963	15.509	15.127	14.673	15.963	22.705	18.057	15.939	16.01	22.226	17.486	16.63	16.558	15.008	17.082	17.153
2014-07-23 10:49:59	15.223	18.176	15.39	17.962	17.13	15.557	15.151	14.768	16.177	23.521	18.485	15.986	16.106	22.681	17.701	16.677	16.32	15.008	16.511	17.415
2014-07-23 10:59:59	15.294	18.509	15.414	18.343	17.32	15.629	15.223	14.888	16.392	24.171	18.818	16.034	16.272	23.136	17.867	16.654	16.201	15.581	16.558	17.677
2014-07-23 11:09:59	15.414	18.794	15.676	18.604	17.415	15.724	15.318	15.031	16.487	23.497	19.032	16.129	16.439	23.016	17.986	16.606	16.177	16.368	16.582	17.843
2014-07-23 11:19:59	15.629	19.032	16.058	18.723	17.582	15.843	15.438	15.223	16.654	23.4	19.199	16.272	16.582	22.944	18.176	16.463	16.225	16.392	16.463	17.962
2014-07-23 11:29:59	15.676	19.246	16.368	18.913	17.796	16.129	15.581	15.461	16.939	24.484	19.603	16.511	16.773	23.497	18.343	16.487	16.415	16.392	16.439	18.129
2014-07-23 11:39:59	15.915	19.627	16.701	19.056	17.915	16.915	15.772	15.843	17.082	23.737	19.77	16.82	16.939	23.064	18.509	16.487	16.606	16.368	16.392	18.271
2014-07-23 11:49:59	16.987	18.842	16.844	19.08	18.01	16.749	15.986	16.01	16.844	23.208	19.912	17.177	17.13	22.872	18.675	16.487	16.677	16.368	16.32	17.938
2014-07-23 11:59:59	17.32	18.414	17.082	19.08	18.176	16.677	16.272	16.415	16.701	23.545	20.103	17.463	17.32	23.112	18.889	16.511	16.844	16.368	16.32	17.51
2014-07-23 12:09:59	17.368	18.152	17.13	19.08	18.271	16.677	16.558	16.82	17.034	23.352	20.269	17.796	17.534	23.136	19.056	16.582	16.844	16.439	16.415	17.463
2014-07-23 12:19:59	17.415	18.01	17.177	19.127	18.438	16.725	16.796	17.058	17.201	23.088	20.293	18.105	17.677	22.968	19.222	16.606	16.939	16.463	16.439	17.272
2014-07-23 12:29:59	17.439	17.915	17.082	19.08	18.557	16.725	17.034	17.391	17.201	22.513	20.222	18.366	17.843	22.705	19.341	16.63	16.939	16.463	16.415	16.796
2014-07-23 12:39:59	17.486	17.962	17.153	19.056	18.604	16.701	17.249	17.605	17.463	22.609	20.293	18.604	17.986	22.681	19.484	16.677	16.892	16.392	16.32	16.844
2014-07-23 12:49:59	17.51	18.152	17.296	19.056	18.675	16.796	17.51	17.701	17.843	22.944	20.388	18.866	18.081	22.992	19.627	16.749	16.892	16.392	16.296	17.201
2014-07-23 12:59:59	17.534	18.366	17.368	19.175	18.842	16.915	17.653	17.938	17.891	22.633	20.341	19.103	18.224	22.729	19.722	16.773	16.915	16.415	16.344	17.439
2014-07-23 13:09:59	17.463	18.557	17.439	19.246	18.937	17.034	17.867	18.081	18.224	22.465	20.388	19.294	18.343	22.776	19.841	16.82	16.939	16.463	16.392	17.605
2014-07-23 13:19:59	17.368	18.818	17.605	19.294	19.032	17.106	18.081	18.152	18.509	22.154	20.365	19.46	18.485	22.393	19.888	16.892	16.915	16.511	16.439	17.724
2014-07-23 13:29:59	17.51	18.961	17.701	19.175	19.08	17.225	18.247	18.081	18.509	21.724	20.317	19.508	18.58	22.274	20.031	16.987	16.892	16.511	16.463	17.724
2014-07-23 13:39:59	17.772	19.103	17.891	19.175	19.175	17.296	18.366	18.152	18.723	22.082	20.412	19.674	18.675	22.561	20.15	17.106	17.011	16.558	16.582	17.724
2014-07-23 13:49:59	17.962	19.341	18.057	19.294	19.246	17.463	18.557	18.366	19.175	22.992	20.484	19.984	18.818	22.944	20.269	17.32	17.296	16.558	16.796	17.843
2014-07-23 13:59:59	18.081	19.555	18.176	19.294	19.294	17.605	18.771	18.438	19.199	22.25	20.484	20.103	18.913	22.8	20.341	17.534	17.439	16.511	16.987	17.915
2014-07-23 14:09:59	18.224	19.698	18.295	19.318	19.365	17.748	18.889	18.485	19.294	21.987	20.46	20.198	18.985	22.561	20.412	17.677	17.558	16.558	17.13	17.891
2014-07-23 14:19:59	18.366	19.77	18.39	19.318	19.46	17.867	18.937	18.58	19.389	22.082	20.46	20.269	19.008	22.609	20.484	17.796	17.701	16.63	17.272	17.915
2014-07-23 14:29:59	18.485	19.888	18.557	19.318	19.888	17.986	19.08	18.723	19.722	22.321	20.46	20.436	19.103	22.824	20.603	17.867	18.01	16.701	17.391	17.938
2014-07-23 14:39:59	18.604	20.007	18.628	19.413	20.031	18.129	19.436	18.913	19.365	22.011	20.365	20.579	19.222	22.753	20.65	18.033	18.271	16.749	17.463	17.986
2014-07-23 14:49:59	18.675	20.055	18.675	19.413	20.007	18.247	19.389	18.604	19.294	21.437	20.388	20.746	20.913	21.199	21.533	18.105	18.414	16.773	17.653	17.962
2014-07-23 14:59:59	18.675	20.007	18.652	19.318	19.984	18.343	19.436	18.295	19.103	20.913	20.293	20.936	20.031	21.7	22.034	18.081	18.461	16.844	17.677	17.867
2014-07-23 15:09:59	18.675	19.936	18.58	19.151	19.888	18.366	19.508	18.129	19.032	20.65	20.222	20.936	19.793	21.461	21.795	18.081	18.414	17.177	17.653	17.796
2014-07-23 15:19:59	18.675	19.841	18.557	19.008	19.865	18.39	19.436	17.938	18.889	20.341	20.126	20.865	19.793	21.223	21.748	18.033	18.366	17.153	17.677	17.677
2014-07-23 15:29:59	18.604	19.746	18.509	18.889	19.936	18.485	19.413	17.962	18.866	20.079	20.055	20.77	19.77	20.984	21.724	17.986	18.295	17.082	17.677	17.534
2014-07-23 15:39:59	18.533	19.627	18.509	18.747	19.912	18.461	19.341	17.772	18.771	19.793	19.936	20.722	19.793	20.77	21.676	17.938	18.2	17.13	17.653	17.439
2014-07-23 15:49:59	18.461	19.484	18.485	18.628	19.793	18.438	19.318	17.701	18.818	19.817	19.865	20.722	19.722	20.674	21.581	17.867	18.105	17.13	17.629	17.344
2014-07-23 15:59:59	18.461	19.413	18.485	18.58	19.674	18.39	19.246	17.772	19.032	20.031	19.817	20.746	19.746	20.698	21.485	17.843	18.129	17.13	17.605	17.32
2014-07-23 16:09:59	18.533	19.413	18.509	18.604	19.627	18.414	19.199	17.891	19.294	20.103	19.817	20.841	19.722	20.722	21.342	17.867	18.224	17.106	17.629	17.368
2014-07-23 16:19:59	18.652	19.413	18.58	18.628	19.627	18.461	19.27	18.057	19.651	20.484	19.865	21.008	19.77	20.96	21.318	17.915	18.319	17.13	17.653	17.415
2014-07-23 16:29:59	18.747	19.436	18.628	18.652	19.555	18.485	19.318	18.033	19.674	20.341	19.888	21.032	19.77	20.913	21.246	17.986	18.414	17.153	17.701	17.463
2014-07-23 16:39:59	18.794	19.436	18.652	18.652	19.508	18.509	19.294	18.2	19.651	20.269	19.888	21.079	19.77	20.746	21.246	17.986	18.485	17.177	17.748	17.486
2014-07-23 16:49:59	18.866	19.46	18.699	18.652	19.579	18.557	19.389	18.652	20.293	20.746	19.865	21.39	19.793	21.246	21.246	18.129	18.675	17.225	17.796	17.558
2014-07-23 16:59:59	19.056	19.627	18.818	18.771	19.579	18.628	19.508	19.008	20.722	20.96	19.865	21.557	19.865	21.318	21.294	18.2	18.937	17.249	17.891	17.677
2014-07-23 17:09:59	19.222	19.77	18.937	18.937	19.651	18.723	19.579	19.27	20.984	21.079	19.888	21.772	19.841	21.413	21.318	18.366	19.151	17.249	18.01	17.819
2014-07-23 17:19:59	19.413	19.888	19.127	19.08	19.77	18.842	19.698	19.722	21.413	21.39	19.96	22.082	19.96	21.628	21.366	18.58	19.436	17.32	18.081	17.986
2014-07-23 17:29:59	19.579	20.055	19.27	19.175	19.77	18.961	19.841	19.579	21.175	21.151	19.936	22.082	19.984	21.437	21.366	18.628	19.508	17.415	18.176	18.081
2014-07-23 17:39:59	19.603	20.079	19.27	19.175	19.817	19.032	19.912	19.151	20.507	20.603	19.865	21.939	20.055	21.127	21.413	18.675	19.532	17.486	18.176	18.01
2014-07-23 17:49:59	19.532	19.936	19.27	19.08	19.793	19.008	19.936	19.008	20.15	20.341	19.817	21.819	20.079	20.936	21.485	18.652	19.389	17.534	18.129	17.915
2014-07-23 17:59:59	19.484	19.841	19.222	19.008	19.793	19.032	19.96	18.842	20.126	20.198	19.817	21.652	20.126	20.841	21.485	18.628	19.294	17.51	18.081	17.843
2014-07-23 18:09:59	19.436	19.746	19.222	18.985	19.793	19.08	19.936	18.889	20.246	20.126	19.746	21.581	20.126	20.77	21.485	18.58	19.222	17.51	18.057	17.796
2014-07-23 18:19:59	19.413	19.674	19.199	18.937	19.841	19.175	19.912	18.889	20.198	19.936	19.698	21.557	20.15	20.65	21.485	18.533	19.175	17.534	17.986	17.748
2014-07-23 18:29:59	19.389	19.603	19.199	18.937	19.793	19.294	19.888	19.484	20.817	20.055	19.651	21.557	20.174	20.627	21.509	18.509	19.151	17.534	17.962	17.796
2014-07-23 18:39:59	19.413	19.579	19.199	18.937	19.746	19.294	19.888	19.151	20.65	19.936	19.603	21.509	20.174	20.531	21.461	18.533	19.127	17.51	17.962	17.796
2014-07-23 18:49:59	19.365	19.532	19.199	18.937	19.746	19.341	19.865	18.771	20.174	19.651	19.555	21.437	20.198	20.388	21.461	18.509	19.056	17.51	17.915	17.724
2014-07-23 18:59:59	19.341	19.46	19.175	18.937	19.722	19.413	19.841	18.889	19.984	19.436	19.484	21.366	20.222	20.317	21.461	18.438	18.985	17.486	17.867	17.677
2014-07-23 19:09:59	19.27	19.389	19.151	18.937	19.698	19.413	19.793	18.675	19.841	19.27	19.389	21.27	20.222	20.126	21.413	18.39	18.866	17.463	17.796	17.605
2014-07-23 19:19:59	19.222	19.341	19.127	18.937	19.698	19.365	19.746	18.533	19.793	19.246	19.318	21.199	20.174	20.055	21.366	18.343	18.794	17.463	17.701	17.558
2014-07-23 19:29:59	19.127	19.27	19.056	18.818	19.698	19.318	19.746	18.057	19.199	18.842	19.222	21.032	20.174	19.746	21.27	18.247	18.628	17.439	17.653	17.463
2014-07-23 19:39:59	18.985	19.151	18.961	18.675	19.651	19.246	19.674	17.582	18.628	18.533	19.08	20.793	20.15	19.508	21.127	18.152	18.438	17.391	17.534	17.296
2014-07-23 19:49:59	18.818	19.008	18.818	18.485	19.532	19.08	19.579	17.272	18.247	18.176	18.866	20.603	20.103	19.222	20.936	17.986	18.224	17.368	17.415	17.13
2014-07-23 19:59:59	18.652	18.889	18.699	18.39	19.413	18.937	19.508	17.082	18.129	18.057	18.723	20.484	19.984	18.985	20.746	17.867	18.081	17.32	17.296	17.011
2014-07-23 20:09:59	18.509	18.771	18.604	18.271	19.27	18.818	19.413	16.987	17.986	17.962	18.604	20.365	19.96	18.842	20.627	17.748	17.915	17.249	17.201	16.892
2014-07-23 20:19:59	18.366	18.604	18.461	18.176	19.151	18.675	19.294	16.654	17.772	17.653	18.438	20.246	19.888	18.604	20.46	17.605	17.748	17.225	17.082	16.796
2014-07-23 20:29:59	18.224	18.485	18.319	18.057	18.985	18.533	19.127	16.439	17.439	17.605	18.295	20.103	19.77	18.509	20.293	17.463	17.177	17.153	16.915	16.677
2014-07-23 20:39:59	18.081	18.366	18.2	17.938	18.818	18.414	18.985	16.415	17.201	17.486	18.152	19.984	19.674	18.271	20.126	17.32	16.82	17.082	16.796	16.606
2014-07-23 20:49:59	17.962	18.247	18.081	17.867	18.699	18.295	18.842	16.225	16.963	17.296	17.986	19.865	19.579	18.033	19.984	16.892	16.725	16.892	16.796	16.558
2014-07-23 20:59:59	17.796	18.105	17.724	17.796	18.533	17.938	18.699	16.082	16.987	17.177	17.867	19.746	19.46	17.843	19.865	16.773	16.701	16.749	16.677	16.463
2014-07-23 21:09:59	17.32	17.225	16.963	17.701	18.414	16.725	18.533	16.01	16.796	17.153	17.748	19.674	19.318	17.701	19.722	16.701	16.725	16.654	16.654	16.511
2014-07-23 21:19:59	16.868	16.796	16.725	17.51	17.439	16.654	18.366	16.654	16.511	17.106	17.629	19.555	19.175	17.415	19.555	16.654	16.701	16.606	16.63	16.511
2014-07-23 21:29:59	16.63	16.63	16.606	17.177	16.677	16.606	18.2	16.582	16.439	16.606	17.13	19.46	18.937	17.177	19.365	16.582	16.654	16.606	16.582	16.511
2014-07-23 21:39:59	16.534	16.534	16.534	16.654	16.558	16.558	17.915	16.511	16.415	16.463	16.534	19.389	18.794	16.987	19.222	16.511	16.582	16.558	16.558	16.487
2014-07-23 21:49:59	16.487	16.487	16.487	16.534	16.534	16.558	17.534	16.463	16.368	16.439	16.368	19.318	18.652	16.701	18.937	16.463	16.511	16.511	16.511	16.463
2014-07-23 21:59:59	16.439	16.463	16.463	16.463	16.487	16.511	16.939	16.415	16.344	16.415	16.296	19.175	18.533	16.534	18.247	16.415	16.463	16.487	16.487	16.439
2014-07-23 22:09:59	16.415	16.439	16.415	16.439	16.463	16.487	16.582	16.368	16.296	16.368	16.272	18.699	17.843	16.415	17.605	16.368	16.415	16.463	16.487	16.439
2014-07-23 22:19:59	16.392	16.415	16.415	16.415	16.415	16.463	16.463	16.272	16.225	16.272	16.249	16.939	16.749	16.32	16.63	16.344	16.415	16.439	16.463	16.392
2014-07-23 22:29:59	16.368	16.392	16.392	16.392	16.415	16.439	16.439	16.201	16.153	16.225	16.177	16.415	16.344	16.249	16.32	16.32	16.368	16.439	16.392	16.368
2014-07-23 22:39:59	16.32	16.32	16.32	16.32	16.344	16.392	16.368	16.153	16.106	16.201	16.106	16.249	16.129	16.201	16.153	16.32	16.368	16.415	16.368	16.32
2014-07-23 22:49:59	16.249	16.272	16.249	16.249	16.272	16.32	16.296	16.129	16.082	16.177	16.082	16.201	16.082	16.177	16.106	16.296	16.32	16.392	16.344	16.296
2014-07-23 22:59:59	16.225	16.272	16.249	16.249	16.249	16.272	16.249	16.106	16.058	16.177	15.986	16.106	15.986	16.058	16.034	16.272	16.296	16.368	16.344	16.296
2014-07-23 23:09:59	16.225	16.272	16.225	16.249	16.249	16.272	16.225	16.058	16.01	16.106	15.915	15.986	15.867	15.939	15.939	16.272	16.344	16.344	16.296	16.272
2014-07-23 23:19:59	16.249	16.272	16.249	16.272	16.272	16.272	16.225	16.01	15.963	16.058	15.939	15.963	15.843	15.915	15.986	16.272	16.344	16.32	16.272	16.272
2014-07-23 23:29:59	16.225	16.249	16.249	16.225	16.201	16.249	16.201	16.01	15.963	16.058	15.939	16.034	15.915	15.963	15.986	16.249	16.32	16.296	16.272	16.225
2014-07-23 23:39:59	16.153	16.153	16.225	16.153	16.153	16.177	16.153	15.986	15.939	16.034	15.939	16.034	15.915	15.986	15.915	16.249	16.296	16.272	16.249	16.177
2014-07-23 23:49:59	16.129	16.106	16.177	16.106	16.129	16.153	16.129	15.986	15.939	16.01	15.939	16.01	15.891	15.963	15.915	16.225	16.272	16.249	16.201	16.129
2014-07-23 23:59:59	16.058	16.082	16.106	16.082	16.106	16.129	16.106	15.986	15.915	15.986	15.915	16.01	15.891	15.939	15.891	16.201	16.249	16.249	16.177	16.129
2014-07-24 00:09:59	16.058	16.082	16.082	16.082	16.106	16.129	16.082	15.963	15.915	15.986	15.915	16.034	15.915	15.963	15.915	16.177	16.201	16.225	16.153	16.106
2014-07-24 00:19:59	16.034	16.082	16.058	16.082	16.082	16.106	16.082	15.963	15.915	15.986	15.915	16.034	15.915	15.939	15.939	16.177	16.225	16.177	16.153	16.106
2014-07-24 00:29:59	16.034	16.082	16.058	16.082	16.082	16.106	16.058	15.986	15.939	15.986	15.915	16.01	15.915	15.891	15.939	16.129	16.153	16.177	16.129	16.058
2014-07-24 00:39:59	16.034	16.058	16.034	16.058	16.058	16.082	16.058	15.963	15.915	15.986	15.891	16.01	15.891	15.891	15.963	16.129	16.153	16.177	16.129	16.058
2014-07-24 00:49:59	16.01	16.058	16.034	16.034	16.034	16.058	16.034	15.939	15.891	15.963	15.891	16.034	15.939	15.915	16.01	16.082	16.153	16.153	16.129	16.034
2014-07-24 00:59:59	15.986	16.034	15.986	16.01	16.01	16.034	16.034	15.939	15.891	15.963	15.891	16.058	15.963	15.891	16.034	16.058	16.129	16.153	16.129	16.034
2014-07-24 01:09:59	15.963	16.01	15.986	15.986	15.986	16.01	16.01	15.915	15.891	15.963	15.915	16.082	15.939	15.891	16.034	16.034	16.082	16.129	16.106	15.986
2014-07-24 01:19:59	15.939	15.986	15.963	15.986	15.986	15.986	16.034	15.891	15.843	15.915	15.891	16.129	15.939	15.819	15.986	15.986	16.058	16.129	16.106	15.963
2014-07-24 01:29:59	15.939	15.986	15.939	16.01	15.986	15.963	15.986	15.867	15.843	15.915	15.891	16.177	15.963	15.772	15.986	15.963	16.058	16.106	16.034	15.915
2014-07-24 01:39:59	15.939	15.963	15.939	16.01	16.034	15.939	15.939	15.867	15.796	15.915	15.867	16.177	15.963	15.748	15.986	15.963	16.034	16.082	16.058	15.891
2014-07-24 01:49:59	15.939	15.986	15.939	16.034	16.034	15.963	15.915	15.843	15.772	15.843	15.843	16.177	15.986	15.676	16.01	15.939	16.01	16.082	16.034	15.867
2014-07-24 01:59:59	15.939	15.939	15.915	15.986	16.058	15.963	15.891	15.796	15.7	15.605	15.819	16.177	15.939	15.605	15.986	15.915	15.963	16.058	16.01	15.819
2014-07-24 02:09:59	15.915	15.891	15.891	15.986	16.034	15.986	15.867	15.748	15.629	15.533	15.772	16.153	15.915	15.533	15.963	15.891	15.915	16.058	15.986	15.772
2014-07-24 02:19:59	15.891	15.891	15.867	15.986	15.963	15.986	15.796	15.7	15.533	15.485	15.772	16.129	15.867	15.414	15.963	15.843	15.891	16.034	15.939	15.7
2014-07-24 02:29:59	15.891	15.843	15.867	15.963	15.939	15.939	15.796	15.652	15.461	15.414	15.748	16.129	15.843	15.39	15.939	15.796	15.843	16.034	15.867	15.676
2014-07-24 02:39:59	15.819	15.819	15.843	15.939	15.939	15.915	15.772	15.605	15.438	15.366	15.748	16.106	15.843	15.342	15.939	15.748	15.796	15.986	15.843	15.629
2014-07-24 02:49:59	15.724	15.796	15.796	15.819	15.891	15.891	15.748	15.605	15.27	15.27	15.7	16.106	15.843	15.294	15.915	15.676	15.748	15.939	15.796	15.581
2014-07-24 02:59:59	15.652	15.748	15.748	15.724	15.891	15.891	15.724	15.557	15.247	15.27	15.676	16.082	15.819	15.247	15.915	15.629	15.676	15.891	15.724	15.533
2014-07-24 03:09:59	15.605	15.652	15.676	15.652	15.867	15.843	15.7	15.509	15.175	15.247	15.676	16.082	15.796	15.199	15.891	15.581	15.581	15.843	15.629	15.461
2014-07-24 03:19:59	15.557	15.605	15.652	15.652	15.843	15.819	15.652	15.509	15.127	15.247	15.652	16.082	15.796	15.199	15.891	15.509	15.509	15.772	15.557	15.438
2014-07-24 03:29:59	15.533	15.605	15.605	15.629	15.796	15.772	15.629	15.461	15.151	15.199	15.629	16.058	15.772	15.175	15.867	15.438	15.461	15.748	15.509	15.39
2014-07-24 03:39:59	15.485	15.557	15.581	15.605	15.796	15.7	15.629	15.414	15.151	15.151	15.605	16.034	15.772	15.151	15.843	15.414	15.438	15.7	15.461	15.366
2014-07-24 03:49:59	15.438	15.533	15.533	15.605	15.772	15.676	15.605	15.39	15.151	15.151	15.581	16.034	15.748	15.127	15.843	15.366	15.39	15.652	15.414	15.342
2014-07-24 03:59:59	15.414	15.533	15.509	15.605	15.748	15.629	15.581	15.39	15.103	15.127	15.581	16.034	15.748	15.079	15.867	15.318	15.366	15.605	15.414	15.294
2014-07-24 04:09:59	15.39	15.509	15.485	15.605	15.724	15.605	15.557	15.342	15.079	15.151	15.605	16.01	15.748	15.031	15.867	15.318	15.318	15.581	15.39	15.294
2014-07-24 04:19:59	15.366	15.461	15.461	15.581	15.724	15.605	15.557	15.342	15.031	15.103	15.557	16.01	15.724	15.031	15.843	15.294	15.318	15.557	15.366	15.27
2014-07-24 04:29:59	15.318	15.438	15.414	15.557	15.7	15.581	15.533	15.318	15.008	15.103	15.533	15.986	15.7	15.008	15.867	15.247	15.294	15.533	15.318	15.247
2014-07-24 04:39:59	15.27	15.438	15.366	15.509	15.7	15.557	15.485	15.247	14.984	15.008	15.509	15.963	15.676	14.984	15.843	15.199	15.199	15.509	15.27	15.223
2014-07-24 04:49:59	15.223	15.414	15.318	15.509	15.676	15.533	15.461	15.223	14.984	15.079	15.485	15.963	15.652	14.96	15.796	15.151	15.151	15.461	15.223	15.199
2014-07-24 04:59:59	15.199	15.414	15.294	15.485	15.652	15.509	15.438	15.199	14.96	14.984	15.461	15.939	15.652	14.912	15.819	15.127	15.151	15.438	15.175	15.175
2014-07-24 05:09:59	15.175	15.39	15.247	15.438	15.652	15.485	15.414	15.175	14.912	14.936	15.461	15.939	15.676	14.864	15.796	15.103	15.103	15.414	15.151	15.127
2014-07-24 05:19:59	15.175	15.366	15.223	15.438	15.605	15.438	15.366	15.127	14.888	14.888	15.461	15.939	15.652	14.888	15.772	15.055	15.055	15.39	15.127	15.103
2014-07-24 05:29:59	15.175	15.318	15.175	15.39	15.605	15.438	15.342	15.103	14.864	14.792	15.414	15.915	15.605	14.816	15.748	15.031	15.055	15.342	15.079	15.103
2014-07-24 05:39:59	15.175	15.294	15.151	15.39	15.581	15.414	15.342	15.103	14.96	15.008	15.438	15.939	15.581	14.84	15.748	15.031	15.008	15.318	15.055	15.079
2014-07-24 05:49:59	15.175	15.294	15.151	15.438	15.581	15.39	15.366	15.127	15.008	15.103	15.438	15.963	15.581	14.888	15.796	15.031	14.984	15.294	15.055	15.103
2014-07-24 05:59:59	15.175	15.318	15.151	15.438	15.581	15.39	15.366	15.127	15.079	15.175	15.461	15.986	15.629	14.96	15.819	15.055	14.984	15.294	15.055	15.103
2014-07-24 06:09:59	15.199	15.342	15.175	15.581	15.581	15.414	15.366	15.103	15.103	15.199	15.485	16.034	15.676	15.031	15.819	15.079	15.008	15.294	15.079	15.103
2014-07-24 06:19:59	15.199	15.342	15.151	15.629	15.581	15.438	15.342	15.103	15.103	15.223	15.485	16.058	15.676	15.151	15.843	15.079	15.031	15.294	15.079	15.103
2014-07-24 06:29:59	15.223	15.366	15.175	15.676	15.605	15.461	15.366	15.127	15.151	15.342	15.509	16.129	15.7	15.223	15.891	15.103	15.055	15.318	15.079	15.127
2014-07-24 06:39:59	15.27	15.414	15.199	15.652	15.629	15.461	15.39	15.175	15.199	15.461	15.557	16.153	15.748	15.318	15.939	15.103	15.079	15.294	15.127	15.175
2014-07-24 06:49:59	15.294	15.438	15.247	15.581	15.652	15.461	15.438	15.199	15.27	15.629	15.581	16.201	15.772	15.39	15.986	15.127	15.103	15.294	15.175	15.199
2014-07-24 06:59:59	15.342	15.485	15.27	15.652	15.7	15.485	15.461	15.27	15.342	15.724	15.605	16.249	15.796	15.509	16.01	15.175	15.151	15.294	15.223	15.247
2014-07-24 07:09:59	15.39	15.509	15.294	15.724	15.724	15.509	15.509	15.318	15.39	15.772	15.652	16.296	15.843	15.605	16.082	15.199	15.199	15.318	15.27	15.247
2014-07-24 07:19:59	15.438	15.557	15.318	15.796	15.748	15.533	15.557	15.342	15.414	15.796	15.676	16.32	15.891	15.629	16.106	15.223	15.223	15.342	15.294	15.27
2014-07-24 07:29:59	15.461	15.605	15.366	15.843	15.796	15.557	15.581	15.366	15.485	15.867	15.7	16.344	15.939	15.724	16.153	15.247	15.27	15.366	15.318	15.294
2014-07-24 07:39:59	15.533	15.629	15.39	15.867	15.796	15.581	15.605	15.39	15.509	15.939	15.724	16.392	15.963	15.772	16.177	15.27	15.294	15.39	15.342	15.294
2014-07-24 07:49:59	15.581	15.676	15.438	15.891	15.843	15.605	15.652	15.39	15.581	16.058	15.772	16.439	16.01	15.891	16.249	15.294	15.342	15.39	15.366	15.27
2014-07-24 07:59:59	15.629	15.748	15.485	15.915	15.891	15.652	15.7	15.438	15.652	16.153	15.843	16.487	16.082	15.939	16.32	15.342	15.414	15.414	15.39	15.294
2014-07-24 08:09:59	15.652	15.796	15.533	15.939	15.939	15.676	15.724	15.485	15.7	16.225	15.891	16.511	16.129	15.986	16.368	15.366	15.461	15.414	15.438	15.318
2014-07-24 08:19:59	15.724	15.819	15.581	15.963	15.986	15.724	15.772	15.509	15.724	16.272	15.939	16.558	16.153	16.082	16.415	15.39	15.509	15.438	15.461	15.318
2014-07-24 08:29:59	15.796	15.891	15.605	15.963	16.01	15.748	15.796	15.557	15.891	16.511	16.01	16.654	16.225	16.201	16.487	15.414	15.557	15.461	15.509	15.318
2014-07-24 08:39:59	15.843	15.939	15.652	15.986	16.058	15.796	15.867	15.605	15.963	16.654	16.058	16.749	16.272	16.32	16.534	15.461	15.652	15.461	15.533	15.366
2014-07-24 08:49:59	15.939	16.01	15.724	16.01	16.106	15.843	15.939	15.676	16.129	16.915	16.153	16.844	16.344	16.487	16.606	15.533	15.748	15.485	15.581	15.414
2014-07-24 08:59:59	16.058	16.106	15.819	16.082	16.177	15.891	16.01	15.796	16.392	17.368	16.249	16.987	16.415	16.749	16.677	15.605	15.843	15.509	15.629	15.485
2014-07-24 09:09:59	16.201	16.225	15.915	16.153	16.249	15.939	16.106	15.915	16.606	17.605	16.368	17.201	16.487	16.939	16.749	15.724	16.034	15.509	15.724	15.557
2014-07-24 09:19:59	16.392	16.392	16.058	16.249	16.344	16.034	16.225	16.058	16.939	18.033	16.511	17.439	16.582	17.272	16.82	15.796	16.201	15.557	15.819	15.652
2014-07-24 09:29:59	16.582	16.534	16.153	16.344	16.439	16.106	16.344	16.201	17.058	17.891	16.606	17.582	16.677	17.391	16.915	15.963	16.368	15.581	15.939	15.748
2014-07-24 09:39:59	16.677	16.606	16.177	16.415	16.511	16.177	16.439	16.296	16.844	17.582	16.63	17.558	16.725	17.272	16.987	16.034	16.463	15.652	16.034	15.796
2014-07-24 09:49:59	16.63	16.63	16.201	16.439	16.558	16.225	16.534	16.32	16.487	17.082	16.63	17.51	16.796	17.106	17.034	16.058	16.463	15.676	16.058	15.819
2014-07-24 09:59:59	16.606	16.63	16.225	16.463	16.63	16.272	16.558	16.344	16.392	17.034	16.606	17.415	16.844	17.058	17.106	16.082	16.439	15.7	16.058	15.843
2014-07-24 10:09:59	16.606	16.654	16.296	16.511	16.654	16.32	16.606	16.392	16.487	17.463	16.677	17.486	16.939	17.201	17.177	16.129	16.487	15.724	16.058	15.891
2014-07-24 10:19:59	16.677	16.677	16.32	16.558	16.725	16.392	16.654	16.439	16.796	17.772	16.725	17.582	16.987	17.32	17.225	16.201	16.582	15.748	16.106	15.939
2014-07-24 10:29:59	16.725	16.701	16.368	16.582	16.773	16.415	16.725	16.511	16.939	17.486	16.725	17.605	17.011	17.344	17.249	16.249	16.63	15.796	16.129	16.01
2014-07-24 10:39:59	16.701	16.749	16.368	16.582	16.796	16.463	16.749	16.487	16.844	17.201	16.749	17.582	17.058	17.272	17.344	16.249	16.63	15.843	16.153	15.986
2014-07-24 10:49:59	16.677	16.725	16.368	16.606	16.82	16.511	16.796	16.511	16.892	17.701	16.773	17.629	17.13	17.296	17.32	16.272	16.63	15.867	16.153	15.963
2014-07-24 10:59:59	16.725	16.749	16.415	16.63	16.868	16.558	16.82	16.558	17.106	17.796	16.82	17.653	17.201	17.415	17.344	16.296	16.606	15.891	16.153	16.034
2014-07-24 11:09:59	16.796	16.796	16.463	16.654	16.892	16.606	16.868	16.534	17.106	17.463	16.82	17.653	17.225	17.439	17.391	16.296	15.891	15.939	15.819	16.034
2014-07-24 11:19:59	16.773	16.82	16.439	16.63	16.915	16.606	16.892	16.463	16.844	17.106	16.796	17.605	17.225	17.296	17.439	15.843	15.485	15.891	15.557	15.986
2014-07-24 11:29:59	16.796	16.844	16.344	16.701	16.987	16.654	16.939	16.511	17.225	18.604	17.011	17.891	17.296	17.819	17.534	15.676	15.485	15.676	15.533	16.01
2014-07-24 11:39:59	16.773	17.011	16.129	16.725	17.011	16.63	16.987	16.558	17.249	18.081	17.058	17.986	17.32	17.938	17.605	15.581	15.509	15.581	15.509	16.082
2014-07-24 11:49:59	16.463	16.511	15.867	16.773	17.058	15.819	17.058	16.558	16.701	18.057	17.13	18.057	17.368	18.033	17.629	15.557	15.629	15.557	15.485	16.01
2014-07-24 11:59:59	16.153	16.129	15.819	16.868	17.13	15.7	17.13	16.82	16.082	18.889	17.272	18.2	17.439	18.224	17.677	15.557	15.748	15.7	15.557	15.772
2014-07-24 12:09:59	15.891	15.843	15.724	16.987	16.868	15.7	17.249	16.915	15.772	19.056	17.344	18.343	17.486	18.319	17.772	15.581	15.796	15.724	15.605	15.7
2014-07-24 12:19:59	15.652	15.652	15.629	16.987	15.963	15.676	17.296	16.368	15.676	17.463	17.249	18.176	17.51	17.843	17.772	15.581	15.796	15.724	15.629	15.629
2014-07-24 12:29:59	15.605	15.629	15.605	16.844	15.652	15.605	17.296	15.891	15.509	15.724	16.439	18.081	17.558	17.272	17.819	15.557	15.724	15.7	15.629	15.581
2014-07-24 12:39:59	15.557	15.605	15.581	16.225	15.581	15.581	17.344	15.605	15.461	15.533	16.463	17.891	17.582	17.13	17.843	15.557	15.724	15.652	15.605	15.581
2014-07-24 12:49:59	15.557	15.605	15.581	15.819	15.581	15.581	17.344	15.557	15.438	15.509	15.939	17.724	17.582	16.773	17.867	15.557	15.7	15.629	15.605	15.557
2014-07-24 12:59:59	15.533	15.581	15.557	15.7	15.557	15.557	17.344	15.533	15.414	15.509	15.843	17.748	17.629	16.796	17.891	15.557	15.676	15.605	15.581	15.557
2014-07-24 13:09:59	15.557	15.605	15.557	15.724	15.581	15.581	17.344	15.533	15.438	15.581	15.557	17.962	17.677	17.034	17.891	15.557	15.676	15.605	15.605	15.581
2014-07-24 13:19:59	15.581	15.629	15.605	15.986	15.629	15.605	17.391	15.652	15.509	15.748	15.7	18.176	17.724	17.391	17.582	15.581	15.676	15.629	15.629	15.629
2014-07-24 13:29:59	15.629	15.652	15.629	16.272	15.7	15.629	17.51	15.796	15.605	16.106	15.939	18.485	17.796	17.843	17.653	15.605	15.7	15.652	15.652	15.652
2014-07-24 13:39:59	15.676	15.7	15.676	16.415	15.796	15.652	17.558	15.915	15.676	16.392	16.129	18.747	17.867	17.915	17.677	15.629	15.724	15.676	15.676	15.7
2014-07-24 13:49:59	15.724	15.724	15.7	16.463	15.867	15.652	17.629	16.034	15.7	16.511	16.082	18.842	17.938	17.915	17.677	15.652	15.772	15.676	15.676	15.676
2014-07-24 13:59:59	15.819	15.796	15.772	16.487	15.986	15.7	17.677	16.225	15.819	16.701	16.272	19.056	18.033	18.271	17.677	15.676	15.772	15.7	15.676	15.748
2014-07-24 14:09:59	15.963	15.891	15.867	16.511	16.082	15.772	17.796	16.272	16.01	16.654	16.32	19.08	18.129	18.366	17.629	15.676	15.796	15.7	15.676	15.843
2014-07-24 14:19:59	16.01	15.939	15.915	16.463	16.129	15.796	17.938	16.296	16.01	16.487	16.344	18.985	18.176	18.057	17.701	15.676	15.772	15.676	15.676	15.843
2014-07-24 14:29:59	16.058	15.986	16.01	16.511	16.177	15.867	17.986	16.392	16.153	16.725	16.439	19.008	18.247	18.01	17.724	15.7	15.748	15.7	15.676	15.843
2014-07-24 14:39:59	16.129	16.034	16.082	16.558	16.225	15.939	18.033	16.415	16.272	16.606	16.487	19.032	18.247	18.081	17.819	15.724	15.724	15.724	15.676	15.891
2014-07-24 14:49:59	16.177	16.058	16.129	16.511	16.272	16.01	18.081	16.415	16.225	16.701	16.487	18.985	18.247	17.986	17.819	15.724	15.724	15.7	15.676	15.867
2014-07-24 14:59:59	16.177	16.082	16.153	16.415	16.249	16.058	18.105	16.392	16.225	16.606	16.511	18.913	18.271	17.843	17.796	15.7	15.7	15.7	15.7	15.819
2014-07-24 15:09:59	16.129	16.058	16.082	16.225	16.225	16.058	18.057	16.296	16.129	16.225	16.439	18.699	18.295	17.582	17.772	15.652	15.652	15.7	15.7	15.748
2014-07-24 15:19:59	16.058	15.986	15.963	16.058	16.177	16.082	17.938	16.177	15.915	16.01	16.368	18.533	18.271	17.225	17.724	15.581	15.557	15.629	15.652	15.605
2014-07-24 15:29:59	15.986	15.891	15.891	15.963	16.106	16.058	17.653	16.082	15.748	15.724	16.296	18.366	18.271	16.963	17.653	15.509	15.509	15.581	15.629	15.533
2014-07-24 15:39:59	15.939	15.843	15.867	15.963	16.106	16.034	17.249	16.01	15.676	15.676	16.272	18.271	18.271	16.915	17.534	15.438	15.485	15.533	15.581	15.461
2014-07-24 15:49:59	15.891	15.819	15.843	15.915	16.106	16.01	17.225	15.939	15.724	15.843	16.177	17.796	18.271	16.796	17.32	15.414	15.485	15.509	15.557	15.39
2014-07-24 15:59:59	15.867	15.772	15.843	15.867	16.106	16.01	17.153	15.915	15.748	15.891	16.177	18.39	18.295	16.606	17.082	15.342	15.485	15.461	15.533	15.366
2014-07-24 16:09:59	15.843	15.748	15.819	15.819	16.082	15.963	17.034	15.867	15.748	15.796	16.129	18.913	18.271	16.392	17.034	15.318	15.438	15.247	15.485	15.318
2014-07-24 16:19:59	15.748	15.676	15.772	15.772	16.058	15.939	16.892	15.796	15.557	15.629	16.058	19.294	18.176	16.249	16.987	15.27	15.342	15.509	15.438	15.223
2014-07-24 16:29:59	15.724	15.605	15.724	15.772	16.01	15.891	16.749	15.748	15.557	15.748	16.058	19.603	18.176	16.177	16.939	15.294	15.318	15.485	15.39	15.199
2014-07-24 16:39:59	15.652	15.581	15.7	15.748	16.01	15.843	16.654	15.724	15.581	15.748	15.963	19.936	18.176	16.058	16.915	15.294	15.27	15.461	15.366	15.199
2014-07-24 16:49:59	15.605	15.557	15.676	15.7	15.986	15.796	16.63	15.7	15.581	15.724	15.939	19.96	18.152	16.01	16.915	15.294	15.223	15.414	15.318	15.175
2014-07-24 16:59:59	15.652	15.557	15.7	15.7	16.01	15.796	16.582	15.748	15.652	16.106	15.963	20.079	18.129	16.201	16.963	15.294	15.223	15.414	15.294	15.175
2014-07-24 17:09:59	15.7	15.557	15.724	15.7	15.986	15.819	16.534	15.772	15.7	16.058	15.986	20.246	18.105	16.225	17.011	15.318	15.27	15.414	15.318	15.199
2014-07-24 17:19:59	15.724	15.581	15.748	15.7	16.01	15.843	16.487	15.772	15.7	16.01	16.01	20.341	18.081	16.201	17.011	15.318	15.318	15.438	15.318	15.175
2014-07-24 17:29:59	15.676	15.557	15.748	15.629	16.01	15.843	16.439	15.724	15.629	15.843	15.963	20.46	18.057	16.106	16.987	15.27	15.294	15.438	15.294	15.151
2014-07-24 17:39:59	15.652	15.533	15.7	15.509	15.986	15.796	16.296	15.652	15.485	15.581	15.915	20.603	18.01	15.939	16.939	15.199	15.247	15.414	15.27	15.127
2014-07-24 17:49:59	15.605	15.509	15.652	15.414	15.939	15.724	16.177	15.605	15.414	15.533	15.891	20.555	18.033	15.843	16.868	15.151	15.199	15.39	15.199	15.031
2014-07-24 17:59:59	15.557	15.485	15.629	15.342	15.891	15.7	16.082	15.533	15.366	15.533	15.867	20.531	18.01	15.748	16.796	15.079	15.151	15.366	15.151	14.984
2014-07-24 18:09:59	15.509	15.461	15.605	15.223	15.867	15.652	16.034	15.485	15.39	15.461	15.867	20.484	18.01	15.7	16.749	15.031	15.127	15.342	15.103	14.936
2014-07-24 18:19:59	15.485	15.414	15.557	15.223	15.819	15.652	15.963	15.438	15.414	15.485	15.867	20.507	17.986	15.819	16.701	15.008	15.079	15.318	15.055	14.912
2014-07-24 18:29:59	15.438	15.366	15.533	15.127	15.796	15.605	15.891	15.318	15.318	15.342	15.819	20.507	18.01	15.7	16.654	14.936	15.055	15.318	15.055	14.84
2014-07-24 18:39:59	15.39	15.366	15.509	15.175	15.748	15.557	15.843	15.27	15.247	15.342	15.796	20.484	18.01	15.581	16.582	14.888	14.984	15.318	15.008	14.792
2014-07-24 18:49:59	15.342	15.342	15.461	15.103	15.676	15.533	15.796	15.199	15.223	15.247	15.748	20.484	18.01	15.557	16.558	14.864	14.96	15.294	14.96	14.768
2014-07-24 18:59:59	15.294	15.294	15.438	14.984	15.652	15.485	15.796	15.151	15.175	15.127	15.652	20.46	17.915	15.342	16.487	14.84	14.912	15.27	14.888	14.745
2014-07-24 19:09:59	15.223	15.223	15.39	14.864	15.629	15.414	15.7	15.103	15.079	15.079	15.605	20.317	17.915	15.079	16.439	14.792	14.84	15.223	14.84	14.697
2014-07-24 19:19:59	15.175	15.151	15.342	14.792	15.557	15.39	15.652	15.055	15.079	15.199	15.533	20.269	17.915	14.96	16.368	14.745	14.768	15.175	14.792	14.673
2014-07-24 19:29:59	15.151	15.127	15.318	14.84	15.557	15.366	15.652	15.031	15.127	15.247	15.509	20.269	17.843	14.96	16.344	14.721	14.745	15.127	14.745	14.673
2014-07-24 19:39:59	15.151	15.055	15.294	14.84	15.533	15.342	15.605	14.984	15.079	15.127	15.438	20.198	17.819	14.888	16.344	14.697	14.745	15.103	14.745	14.673
2014-07-24 19:49:59	15.127	15.055	15.247	14.816	15.485	15.318	15.581	14.936	15.008	15.008	15.366	20.174	17.748	14.792	16.296	14.649	14.697	15.079	14.721	14.649
2014-07-24 19:59:59	15.055	14.984	15.175	14.745	15.414	15.223	15.485	14.888	14.936	14.888	15.27	20.055	17.701	14.697	16.201	14.601	14.649	15.031	14.649	14.601
2014-07-24 20:09:59	15.008	14.912	15.103	14.649	15.342	15.175	15.414	14.745	14.84	14.745	15.199	19.817	17.629	14.481	16.106	14.529	14.553	14.984	14.553	14.553
2014-07-24 20:19:59	14.936	14.792	15.008	14.601	15.223	15.103	15.39	14.649	14.792	14.697	15.055	19.698	17.534	14.337	16.034	14.481	14.505	14.96	14.481	14.505
2014-07-24 20:29:59	14.912	14.721	14.936	14.577	15.199	15.079	15.318	14.625	14.721	14.481	15.008	19.698	17.486	14.314	15.986	14.433	14.457	14.864	14.433	14.481
2014-07-24 20:39:59	14.816	14.673	14.888	14.553	15.151	15.031	15.247	14.601	14.649	14.481	14.888	19.865	17.463	14.218	15.915	14.385	14.433	14.792	14.385	14.433
2014-07-24 20:49:59	14.745	14.649	14.84	14.529	15.079	14.984	15.199	14.577	14.577	14.505	14.84	19.936	17.415	14.242	15.867	14.337	14.409	14.768	14.361	14.409
2014-07-24 20:59:59	14.745	14.649	14.768	14.529	15.079	14.96	15.151	14.577	14.577	14.601	14.84	19.674	17.368	14.242	15.843	14.337	14.385	14.745	14.337	14.409
2014-07-24 21:09:59	14.768	14.649	14.745	14.529	15.079	14.984	15.175	14.577	14.625	14.601	14.84	19.175	17.32	14.218	15.843	14.361	14.433	14.721	14.457	14.433
2014-07-24 21:19:59	14.768	14.649	14.745	14.577	15.079	14.984	15.175	14.601	14.625	14.577	14.84	18.747	17.272	14.194	15.843	14.457	14.936	14.697	14.816	14.457
2014-07-24 21:29:59	14.792	14.673	14.721	14.601	15.055	15.008	15.223	14.553	14.673	14.481	14.816	18.343	17.201	14.194	15.843	14.84	15.031	14.84	14.936	14.457
2014-07-24 21:39:59	14.792	14.697	14.84	14.625	15.031	14.96	15.223	14.529	14.792	14.266	14.792	17.915	17.153	14.17	15.796	14.984	15.008	14.936	14.96	14.625
2014-07-24 21:49:59	14.888	14.816	14.912	14.601	15.031	14.96	15.223	14.745	14.864	14.266	14.768	17.701	17.13	14.146	15.772	15.008	14.984	14.96	15.008	14.792
2014-07-24 21:59:59	14.888	14.936	14.912	14.649	14.936	14.936	15.223	14.864	14.84	14.816	14.792	17.415	17.106	14.098	15.509	15.008	14.936	14.96	15.008	14.912
2014-07-24 22:09:59	14.888	14.936	14.912	14.864	14.912	14.912	15.055	14.84	14.816	14.888	14.745	17.225	17.058	14.481	14.912	14.96	14.912	14.984	14.984	14.936
2014-07-24 22:19:59	14.888	14.936	14.912	14.888	14.888	14.888	14.912	14.816	14.768	14.84	14.745	17.034	17.011	14.649	14.816	14.936	14.912	14.96	14.984	14.936
2014-07-24 22:29:59	14.888	14.936	14.888	14.912	14.888	14.864	14.84	14.792	14.745	14.816	14.745	16.868	16.868	14.673	14.792	14.912	14.888	14.96	14.984	14.96
2014-07-24 22:39:59	14.864	14.912	14.888	14.888	14.864	14.864	14.84	14.768	14.745	14.816	14.721	15.438	14.912	14.721	14.721	14.912	14.912	14.96	14.984	14.96
2014-07-24 22:49:59	14.864	14.912	14.888	14.888	14.864	14.864	14.816	14.792	14.745	14.816	14.721	14.888	14.745	14.745	14.697	14.912	14.912	14.984	15.008	14.984
2014-07-24 22:59:59	14.864	14.912	14.888	14.888	14.888	14.864	14.816	14.816	14.792	14.84	14.745	14.888	14.768	14.768	14.721	14.936	14.936	15.008	15.031	15.008
2014-07-24 23:09:59	14.888	14.936	14.888	14.912	14.888	14.888	14.84	14.84	14.792	14.84	14.768	14.888	14.768	14.816	14.745	14.96	14.96	15.008	15.055	15.031
2014-07-24 23:19:59	14.864	14.912	14.888	14.912	14.888	14.888	14.864	14.84	14.792	14.84	14.768	14.888	14.768	14.816	14.721	14.96	14.984	15.008	15.055	15.031
2014-07-24 23:29:59	14.864	14.912	14.888	14.912	14.888	14.888	14.864	14.816	14.792	14.84	14.768	14.864	14.745	14.792	14.721	14.984	14.984	15.008	15.055	15.008
2014-07-24 23:39:59	14.888	14.936	14.888	14.912	14.912	14.912	14.864	14.816	14.768	14.84	14.745	14.816	14.697	14.745	14.697	14.984	14.984	15.008	15.055	15.008
2014-07-24 23:49:59	14.864	14.936	14.888	14.888	14.888	14.888	14.84	14.792	14.745	14.816	14.745	14.792	14.673	14.745	14.697	15.008	14.984	15.008	15.055	14.984
2014-07-24 23:59:59	14.84	14.888	14.864	14.888	14.864	14.864	14.84	14.768	14.721	14.792	14.697	14.792	14.673	14.721	14.673	15.008	14.984	15.008	15.008	14.936
2014-07-25 00:09:59	14.84	14.888	14.864	14.864	14.84	14.864	14.816	14.745	14.697	14.768	14.673	14.768	14.649	14.697	14.649	14.984	14.96	14.984	14.984	14.936
2014-07-25 00:19:59	14.84	14.888	14.84	14.864	14.84	14.84	14.792	14.721	14.673	14.745	14.673	14.768	14.649	14.697	14.649	14.984	14.96	14.984	14.984	14.912
2014-07-25 00:29:59	14.816	14.84	14.84	14.84	14.816	14.816	14.768	14.721	14.673	14.745	14.673	14.768	14.649	14.721	14.649	14.96	14.936	14.96	14.984	14.888
2014-07-25 00:39:59	14.792	14.84	14.816	14.816	14.816	14.816	14.768	14.721	14.673	14.745	14.673	14.792	14.673	14.721	14.697	14.936	14.936	14.984	14.984	14.864
2014-07-25 00:49:59	14.792	14.84	14.816	14.816	14.792	14.792	14.768	14.721	14.697	14.745	14.673	14.816	14.721	14.768	14.745	14.912	14.936	14.984	14.96	14.84
2014-07-25 00:59:59	14.768	14.816	14.792	14.792	14.792	14.792	14.745	14.768	14.721	14.768	14.745	14.864	14.768	14.816	14.792	14.888	14.912	15.008	14.96	14.84
2014-07-25 01:09:59	14.768	14.816	14.768	14.816	14.792	14.792	14.745	14.816	14.768	14.816	14.792	14.888	14.792	14.84	14.816	14.864	14.864	14.984	14.864	14.768
2014-07-25 01:19:59	14.792	14.84	14.816	14.84	14.792	14.792	14.745	14.84	14.792	14.864	14.792	14.912	14.816	14.864	14.84	14.84	14.792	14.936	14.84	14.745
2014-07-25 01:29:59	14.792	14.84	14.816	14.84	14.792	14.816	14.768	14.84	14.792	14.864	14.768	14.936	14.816	14.864	14.84	14.816	14.768	14.792	14.768	14.745
2014-07-25 01:39:59	14.816	14.864	14.816	14.84	14.816	14.816	14.768	14.84	14.792	14.864	14.768	14.936	14.816	14.84	14.84	14.792	14.768	14.745	14.768	14.745
2014-07-25 01:49:59	14.816	14.864	14.816	14.84	14.816	14.816	14.768	14.84	14.816	14.864	14.768	14.936	14.84	14.816	14.84	14.816	14.816	14.745	14.768	14.721
2014-07-25 01:59:59	14.816	14.84	14.816	14.816	14.816	14.816	14.768	14.84	14.792	14.864	14.792	14.936	14.84	14.768	14.84	14.816	14.816	14.768	14.745	14.745
2014-07-25 02:09:59	14.792	14.84	14.816	14.792	14.816	14.816	14.792	14.816	14.792	14.84	14.792	14.936	14.816	14.697	14.84	14.816	14.792	14.768	14.768	14.745
2014-07-25 02:19:59	14.792	14.84	14.792	14.792	14.816	14.816	14.745	14.792	14.768	14.84	14.792	14.912	14.792	14.625	14.816	14.816	14.792	14.768	14.792	14.745
2014-07-25 02:29:59	14.792	14.816	14.792	14.768	14.864	14.816	14.697	14.768	14.721	14.792	14.745	14.888	14.792	14.601	14.768	14.792	14.768	14.745	14.792	14.745
2014-07-25 02:39:59	14.792	14.816	14.768	14.745	14.864	14.84	14.649	14.745	14.649	14.721	14.721	14.864	14.768	14.529	14.745	14.745	14.745	14.745	14.768	14.649
2014-07-25 02:49:59	14.768	14.768	14.721	14.721	14.816	14.84	14.625	14.721	14.601	14.481	14.649	14.816	14.745	14.457	14.745	14.721	14.745	14.745	14.745	14.625
2014-07-25 02:59:59	14.745	14.745	14.697	14.697	14.768	14.84	14.601	14.649	14.577	14.266	14.625	14.792	14.721	14.409	14.768	14.673	14.697	14.745	14.745	14.577
2014-07-25 03:09:59	14.721	14.721	14.673	14.697	14.768	14.84	14.601	14.601	14.553	14.17	14.625	14.84	14.721	14.361	14.745	14.649	14.697	14.721	14.745	14.553
2014-07-25 03:19:59	14.721	14.697	14.673	14.745	14.768	14.816	14.625	14.577	14.457	14.05	14.649	14.912	14.721	14.146	14.792	14.649	14.649	14.745	14.721	14.529
2014-07-25 03:29:59	14.697	14.673	14.697	14.745	14.792	14.816	14.649	14.553	14.409	13.954	14.673	14.96	14.745	14.122	14.84	14.649	14.601	14.768	14.697	14.529
2014-07-25 03:39:59	14.649	14.673	14.697	14.697	14.792	14.816	14.673	14.553	14.314	13.906	14.673	14.936	14.745	14.098	14.888	14.625	14.601	14.792	14.697	14.529
2014-07-25 03:49:59	14.601	14.649	14.697	14.625	14.84	14.816	14.649	14.505	14.218	13.882	14.649	14.888	14.768	14.098	14.912	14.625	14.601	14.792	14.697	14.529
2014-07-25 03:59:59	14.577	14.625	14.673	14.577	14.84	14.816	14.673	14.481	14.122	13.858	14.649	14.84	14.816	14.098	14.936	14.625	14.577	14.792	14.673	14.505
2014-07-25 04:09:59	14.529	14.601	14.673	14.553	14.84	14.816	14.673	14.481	14.098	13.858	14.625	14.84	14.84	14.074	14.96	14.601	14.577	14.792	14.649	14.481
2014-07-25 04:19:59	14.505	14.601	14.673	14.529	14.816	14.816	14.673	14.481	14.074	13.858	14.649	14.864	14.864	14.098	14.96	14.601	14.577	14.816	14.625	14.481
2014-07-25 04:29:59	14.481	14.601	14.649	14.505	14.816	14.816	14.673	14.481	14.026	13.834	14.649	14.864	14.888	14.074	14.984	14.577	14.577	14.816	14.577	14.481
2014-07-25 04:39:59	14.457	14.601	14.649	14.505	14.84	14.792	14.721	14.481	13.978	13.786	14.649	14.84	14.912	14.05	14.984	14.577	14.553	14.816	14.529	14.457
2014-07-25 04:49:59	14.433	14.577	14.625	14.481	14.84	14.816	14.745	14.481	13.93	13.81	14.649	14.84	14.96	14.05	14.984	14.553	14.529	14.816	14.481	14.457
2014-07-25 04:59:59	14.385	14.577	14.625	14.457	14.864	14.816	14.721	14.457	13.93	13.762	14.625	14.816	14.984	14.05	15.008	14.553	14.529	14.816	14.481	14.457
2014-07-25 05:09:59	14.361	14.553	14.601	14.457	14.864	14.816	14.721	14.457	13.882	13.738	14.601	14.816	14.984	14.05	15.008	14.553	14.505	14.816	14.457	14.457
2014-07-25 05:19:59	14.314	14.553	14.577	14.433	14.864	14.816	14.721	14.457	13.882	13.762	14.601	14.816	15.008	14.05	15.008	14.505	14.505	14.816	14.457	14.433
2014-07-25 05:29:59	14.266	14.553	14.577	14.433	14.864	14.816	14.745	14.433	13.834	13.762	14.577	14.84	15.008	14.026	15.031	14.505	14.481	14.792	14.457	14.433
2014-07-25 05:39:59	14.242	14.529	14.553	14.433	14.864	14.816	14.745	14.409	13.81	13.762	14.601	14.84	15.008	14.002	15.031	14.505	14.481	14.792	14.457	14.433
2014-07-25 05:49:59	14.218	14.505	14.553	14.409	14.864	14.816	14.745	14.409	13.786	13.786	14.601	14.84	15.031	14.002	15.031	14.481	14.457	14.792	14.433	14.409
2014-07-25 05:59:59	14.194	14.505	14.529	14.409	14.864	14.84	14.768	14.409	13.762	13.738	14.625	14.84	15.055	13.978	15.055	14.481	14.457	14.792	14.433	14.409
2014-07-25 06:09:59	14.194	14.505	14.505	14.385	14.864	14.816	14.768	14.385	13.762	13.738	14.625	14.84	15.079	13.954	15.055	14.481	14.457	14.768	14.409	14.409
2014-07-25 06:19:59	14.17	14.481	14.505	14.385	14.888	14.84	14.768	14.385	13.762	13.762	14.625	14.864	15.103	13.978	15.055	14.457	14.433	14.768	14.409	14.409
2014-07-25 06:29:59	14.194	14.457	14.481	14.409	14.888	14.84	14.768	14.385	13.762	13.786	14.649	14.864	15.127	14.002	15.055	14.481	14.433	14.768	14.385	14.385
2014-07-25 06:39:59	14.194	14.457	14.457	14.385	14.888	14.84	14.792	14.385	13.762	13.786	14.697	14.864	15.151	14.002	15.055	14.481	14.409	14.768	14.385	14.385
2014-07-25 06:49:59	14.194	14.457	14.457	14.385	14.912	14.84	14.816	14.385	13.786	13.81	14.745	14.888	15.175	14.002	15.079	14.457	14.409	14.745	14.385	14.385
2014-07-25 06:59:59	14.17	14.433	14.457	14.385	14.912	14.84	14.84	14.409	13.834	13.858	14.792	14.912	15.199	14.026	15.079	14.457	14.409	14.745	14.361	14.385
2014-07-25 07:09:59	14.17	14.433	14.457	14.385	14.936	14.84	14.864	14.409	13.858	13.954	14.792	14.936	15.223	14.098	15.103	14.481	14.409	14.745	14.361	14.361
2014-07-25 07:19:59	14.194	14.409	14.433	14.385	14.936	14.84	14.888	14.433	13.858	13.978	14.792	14.936	15.247	14.074	15.103	14.481	14.409	14.721	14.361	14.361
2014-07-25 07:29:59	14.218	14.385	14.433	14.361	14.936	14.84	14.888	14.433	13.81	13.978	14.768	14.96	15.247	14.026	15.103	14.481	14.385	14.721	14.361	14.361
2014-07-25 07:39:59	14.242	14.361	14.433	14.385	14.96	14.84	14.912	14.433	13.81	14.002	14.816	14.96	15.247	14.05	15.127	14.481	14.385	14.721	14.361	14.361
2014-07-25 07:49:59	14.242	14.361	14.433	14.409	14.96	14.84	14.936	14.457	13.81	14.026	14.84	14.96	15.27	14.074	15.127	14.481	14.385	14.721	14.361	14.361
2014-07-25 07:59:59	14.266	14.361	14.433	14.433	14.984	14.864	14.936	14.481	13.858	14.122	14.888	14.984	15.294	14.098	15.151	14.505	14.385	14.721	14.361	14.385
2014-07-25 08:09:59	14.337	14.361	14.433	14.457	14.984	14.864	14.96	14.529	13.906	14.29	14.936	15.008	15.318	14.266	15.151	14.577	14.409	14.697	14.385	14.409
2014-07-25 08:19:59	14.409	14.361	14.457	14.505	15.008	14.888	14.984	14.625	14.026	14.529	14.984	15.079	15.342	14.409	15.175	14.601	14.433	14.697	14.385	14.409
2014-07-25 08:29:59	14.505	14.409	14.481	14.577	15.031	14.936	15.031	14.697	14.122	14.673	15.031	15.127	15.366	14.553	15.199	14.649	14.457	14.697	14.433	14.457
2014-07-25 08:39:59	14.529	14.457	14.505	14.625	15.031	14.96	15.079	14.721	14.218	14.697	15.055	15.199	15.39	14.649	15.223	14.649	14.505	14.697	14.457	14.457
2014-07-25 08:49:59	14.577	14.505	14.553	14.649	15.055	14.984	15.103	14.768	14.266	14.792	15.127	15.247	15.414	14.745	15.247	14.697	14.529	14.697	14.505	14.505
2014-07-25 08:59:59	14.625	14.577	14.577	14.673	15.079	14.984	15.151	14.816	14.314	14.768	15.151	15.318	15.438	14.768	15.27	14.697	14.553	14.697	14.529	14.529
2014-07-25 09:09:59	14.649	14.577	14.601	14.673	15.103	15.008	15.175	14.888	14.361	14.792	15.199	15.366	15.438	14.84	15.294	14.721	14.577	14.697	14.577	14.553
2014-07-25 09:19:59	14.649	14.577	14.601	14.697	15.127	15.031	15.199	14.888	14.337	14.745	15.223	15.39	15.461	14.792	15.294	14.745	14.601	14.697	14.601	14.577
2014-07-25 09:29:59	14.673	14.625	14.601	14.697	15.127	15.079	15.199	14.912	14.337	14.697	15.223	15.414	15.485	14.745	15.318	14.745	14.625	14.697	14.625	14.601
2014-07-25 09:39:59	14.673	14.625	14.601	14.673	15.151	15.079	15.247	14.888	14.266	14.601	15.223	15.414	15.485	14.625	15.342	14.768	14.649	14.697	14.649	14.601
2014-07-25 09:49:59	14.649	14.625	14.625	14.649	15.151	15.079	15.247	14.912	14.242	14.481	15.247	15.39	15.509	14.577	15.342	14.745	14.649	14.697	14.649	14.601
2014-07-25 09:59:59	14.649	14.649	14.625	14.649	15.151	15.103	15.247	14.888	14.266	14.481	15.199	15.39	15.509	14.553	15.366	14.745	14.649	14.697	14.649	14.601
2014-07-25 10:09:59	14.673	14.625	14.625	14.649	15.175	15.103	15.247	14.888	14.242	14.505	15.247	15.39	15.533	14.601	15.39	14.768	14.673	14.697	14.649	14.625
2014-07-25 10:19:59	14.649	14.625	14.625	14.649	15.175	15.103	15.27	14.912	14.218	14.457	15.27	15.366	15.533	14.529	15.39	14.792	14.673	14.697	14.649	14.625
2014-07-25 10:29:59	14.649	14.625	14.601	14.649	15.175	15.103	15.27	14.912	14.194	14.457	15.247	15.366	15.533	14.505	15.39	14.792	14.673	14.697	14.649	14.625
2014-07-25 10:39:59	14.649	14.625	14.625	14.649	15.199	15.127	15.27	14.912	14.218	14.553	15.27	15.366	15.557	14.553	15.414	14.816	14.673	14.697	14.649	14.601
2014-07-25 10:49:59	14.697	14.625	14.625	14.673	15.199	15.127	15.294	14.936	14.29	14.649	15.318	15.39	15.581	14.673	15.414	14.84	14.697	14.697	14.649	14.625
2014-07-25 10:59:59	14.745	14.625	14.649	14.721	15.223	15.151	15.318	14.984	14.433	14.721	15.342	15.438	15.605	14.84	15.438	14.888	14.697	14.697	14.673	14.649
2014-07-25 11:09:59	14.768	14.649	14.649	14.768	15.223	15.175	15.342	15.008	14.457	14.792	15.366	15.461	15.629	14.936	15.438	14.888	14.721	14.697	14.697	14.649
2014-07-25 11:19:59	14.816	14.649	14.697	14.816	15.247	15.199	15.366	15.055	14.529	14.936	15.414	15.509	15.652	15.079	15.461	14.936	14.745	14.697	14.721	14.697
2014-07-25 11:29:59	14.84	14.697	14.697	14.816	15.247	15.223	15.39	15.079	14.553	14.864	15.414	15.557	15.676	15.031	15.461	14.936	14.481	14.697	14.505	14.697
2014-07-25 11:39:59	14.864	14.745	14.697	14.84	15.27	15.247	15.414	15.127	14.601	14.864	15.39	15.581	15.676	14.96	15.461	14.529	14.457	14.625	14.385	14.697
2014-07-25 11:49:59	14.912	14.768	14.505	14.888	15.27	15.27	15.438	15.175	14.577	14.936	15.509	15.629	15.7	14.984	15.485	14.457	14.457	14.409	14.409	14.745
2014-07-25 11:59:59	14.649	14.792	14.457	14.96	15.294	14.792	15.461	15.247	14.721	15.031	15.605	15.676	15.748	15.103	15.509	14.481	14.457	14.457	14.457	14.697
2014-07-25 12:09:59	14.553	14.577	14.529	15.031	15.318	14.553	15.509	15.27	14.697	15.223	15.652	15.724	15.772	15.318	15.533	14.505	14.457	14.577	14.601	14.577
2014-07-25 12:19:59	14.553	14.601	14.553	15.103	14.912	14.553	15.557	14.84	14.577	15.294	15.748	15.796	15.843	15.485	15.557	14.505	14.457	14.601	14.649	14.601
2014-07-25 12:29:59	14.553	14.577	14.553	15.079	14.625	14.553	15.629	14.673	14.529	14.625	14.912	15.843	15.843	15.485	15.581	14.505	14.505	14.649	14.697	14.649
2014-07-25 12:39:59	14.505	14.553	14.529	14.601	14.553	14.553	15.652	14.529	14.457	14.529	14.481	15.867	15.843	15.223	15.581	14.529	14.529	14.721	14.745	14.697
2014-07-25 12:49:59	14.505	14.553	14.505	14.553	14.529	14.553	15.151	14.505	14.433	14.505	14.433	15.891	15.867	14.529	15.605	14.529	14.553	14.745	14.792	14.745
2014-07-25 12:59:59	14.505	14.529	14.505	14.529	14.529	14.553	15.008	14.481	14.433	14.505	14.409	15.891	15.891	14.481	15.055	14.553	14.577	14.721	14.745	14.721
2014-07-25 13:09:59	14.505	14.553	14.505	14.553	14.529	14.553	14.84	14.505	14.457	14.505	14.433	15.891	15.915	14.529	14.697	14.577	14.625	14.745	14.768	14.721
2014-07-25 13:19:59	14.529	14.553	14.529	14.553	14.553	14.553	14.697	14.505	14.457	14.529	14.433	15.891	15.7	14.553	14.649	14.601	14.625	14.745	14.768	14.697
2014-07-25 13:29:59	14.529	14.577	14.553	14.577	14.553	14.577	14.673	14.505	14.457	14.529	14.457	15.843	15.366	14.553	14.577	14.601	14.649	14.745	14.768	14.697
2014-07-25 13:39:59	14.553	14.601	14.553	14.577	14.577	14.577	14.649	14.529	14.505	14.553	14.481	15.676	15.055	14.601	14.625	14.625	14.673	14.745	14.768	14.721
2014-07-25 13:49:59	14.577	14.625	14.577	14.601	14.577	14.601	14.697	14.553	14.505	14.577	14.529	15.581	14.984	14.649	14.697	14.649	14.697	14.721	14.697	14.697
2014-07-25 13:59:59	14.577	14.625	14.601	14.625	14.601	14.601	14.721	14.577	14.529	14.577	14.529	15.557	15.031	14.649	14.721	14.673	14.673	14.745	14.745	14.697
2014-07-25 14:09:59	14.577	14.625	14.601	14.625	14.601	14.625	14.721	14.577	14.529	14.601	14.553	15.676	15.127	14.697	14.792	14.673	14.673	14.745	14.768	14.697
2014-07-25 14:19:59	14.601	14.649	14.601	14.673	14.625	14.649	14.768	14.625	14.577	14.625	14.553	15.796	15.247	14.768	14.864	14.673	14.697	14.745	14.768	14.673
2014-07-25 14:29:59	14.601	14.649	14.625	14.673	14.625	14.649	14.792	14.649	14.577	14.649	14.577	15.891	15.318	14.912	14.888	14.649	14.697	14.745	14.768	14.673
2014-07-25 14:39:59	14.601	14.649	14.625	14.697	14.649	14.649	14.864	14.649	14.577	14.649	14.577	15.939	15.366	15.079	14.84	14.649	14.673	14.721	14.697	14.649
2014-07-25 14:49:59	14.625	14.673	14.625	14.768	14.673	14.649	14.936	14.673	14.601	14.745	14.625	15.986	15.414	15.223	14.864	14.649	14.697	14.697	14.673	14.649
2014-07-25 14:59:59	14.649	14.697	14.649	14.864	14.721	14.649	15.031	14.721	14.601	14.888	14.649	16.058	15.485	15.294	14.936	14.673	14.673	14.673	14.673	14.649
2014-07-25 15:09:59	14.697	14.721	14.649	14.936	14.768	14.649	15.127	14.721	14.649	14.816	14.649	16.129	15.557	15.366	15.031	14.649	14.673	14.649	14.673	14.697
2014-07-25 15:19:59	14.745	14.745	14.721	14.984	14.84	14.697	15.199	14.816	14.697	14.96	14.768	16.153	15.629	15.485	15.103	14.673	14.673	14.649	14.649	14.721
2014-07-25 15:29:59	14.84	14.816	14.768	15.031	14.888	14.768	15.318	14.936	14.864	15.103	14.864	16.201	15.676	15.676	15.175	14.697	14.697	14.649	14.673	14.768
2014-07-25 15:39:59	14.912	14.888	14.816	15.127	14.936	14.84	15.39	15.008	15.031	15.103	14.912	16.249	15.748	15.605	15.223	14.745	14.673	14.673	14.697	14.864
2014-07-25 15:49:59	15.008	14.96	14.888	15.199	15.008	14.888	15.485	15.127	15.127	15.127	14.984	16.272	15.796	15.629	15.294	14.768	14.673	14.697	14.721	14.912
2014-07-25 15:59:59	15.079	14.984	14.936	15.199	15.055	14.936	15.557	15.175	15.175	15.031	15.031	16.296	15.819	15.533	15.342	14.792	14.649	14.697	14.721	14.936
2014-07-25 16:09:59	15.103	14.984	14.984	15.199	15.103	14.984	15.605	15.199	15.127	14.984	15.055	16.272	15.843	15.414	15.414	14.816	14.649	14.697	14.721	14.912
2014-07-25 16:19:59	15.079	14.96	14.984	15.127	15.127	15.008	15.629	15.223	15.055	14.96	15.079	16.249	15.891	15.318	15.461	14.792	14.673	14.721	14.745	14.912
2014-07-25 16:29:59	15.079	14.936	14.984	15.103	15.175	15.031	15.652	15.247	15.008	14.936	15.079	16.225	15.915	15.294	15.485	14.816	14.697	14.745	14.745	14.888
2014-07-25 16:39:59	15.079	14.936	14.96	15.079	15.27	15.055	15.533	15.27	14.96	14.84	15.055	16.177	15.939	15.223	15.509	14.816	14.721	14.745	14.745	14.864
2014-07-25 16:49:59	15.079	14.936	14.984	15.031	15.27	15.079	15.557	15.27	15.008	14.768	14.936	16.058	15.915	15.127	15.533	14.792	14.721	14.745	14.745	14.84
2014-07-25 16:59:59	15.055	14.936	14.984	15.008	15.294	15.079	15.581	15.294	15.079	14.84	14.936	16.201	15.915	15.079	15.533	14.792	14.721	14.721	14.745	14.816
2014-07-25 17:09:59	15.055	14.912	15.008	14.984	15.318	15.103	15.629	15.294	15.055	14.792	14.936	16.558	15.939	15.031	15.581	14.792	14.721	14.84	14.745	14.792
2014-07-25 17:19:59	15.055	14.888	15.008	14.96	15.342	15.103	15.652	15.247	15.103	14.721	14.888	16.82	15.939	15.008	15.652	14.792	14.697	14.84	14.816	14.84
2014-07-25 17:29:59	15.008	14.84	15.008	14.936	15.366	15.127	15.629	15.199	15.175	14.745	14.888	17.106	15.939	14.96	15.7	14.768	14.673	14.816	14.816	14.84
2014-07-25 17:39:59	14.984	14.84	15.031	14.936	15.39	15.127	15.629	15.151	15.175	14.721	14.936	17.249	16.034	14.936	15.772	14.792	14.673	14.816	14.84	14.888
2014-07-25 17:49:59	14.984	14.84	15.031	14.936	15.39	15.151	15.629	15.127	15.223	14.697	14.96	17.368	16.058	14.936	15.796	14.792	14.697	14.84	14.84	14.912
2014-07-25 17:59:59	14.96	14.84	15.055	14.936	15.414	15.151	15.629	15.175	15.175	14.697	14.984	17.582	16.034	14.888	15.843	14.792	14.697	14.84	14.864	14.936
2014-07-25 18:09:59	14.984	14.84	15.079	14.936	15.414	15.151	15.676	15.199	15.151	14.745	15.008	17.486	16.034	14.888	15.843	14.792	14.745	14.84	14.864	14.984
2014-07-25 18:19:59	15.008	14.864	15.079	14.936	15.438	15.175	15.676	15.175	15.127	14.768	15.055	17.51	16.058	14.888	15.891	14.816	14.768	14.84	14.888	15.008
2014-07-25 18:29:59	15.008	14.864	15.079	14.936	15.461	15.151	15.676	15.175	15.103	14.697	15.055	17.558	16.058	14.864	15.891	14.84	14.768	14.84	14.864	14.984
2014-07-25 18:39:59	15.008	14.864	15.079	14.912	15.485	15.175	15.7	15.175	15.127	14.649	15.031	17.51	16.082	14.816	15.891	14.84	14.745	14.864	14.84	14.984
2014-07-25 18:49:59	14.984	14.864	15.079	14.888	15.509	15.175	15.7	15.151	15.103	14.625	15.055	17.558	16.082	14.721	15.915	14.816	14.745	14.864	14.84	15.008
2014-07-25 18:59:59	14.96	14.84	15.079	14.84	15.533	15.175	15.7	15.151	15.031	14.601	15.055	17.653	16.082	14.697	15.939	14.816	14.745	14.864	14.816	15.008
2014-07-25 19:09:59	14.96	14.816	15.079	14.816	15.533	15.151	15.7	15.127	15.055	14.601	15.055	17.796	16.106	14.673	15.963	14.816	14.673	14.888	14.816	14.984
2014-07-25 19:19:59	14.936	14.792	15.055	14.792	15.557	15.151	15.652	15.127	15.079	14.553	15.031	17.843	16.106	14.625	15.986	14.816	14.649	14.888	14.792	14.96
2014-07-25 19:29:59	14.888	14.768	15.031	14.745	15.557	15.127	15.676	15.103	15.103	14.529	15.031	17.938	16.106	14.553	16.01	14.792	14.649	14.888	14.745	14.936
2014-07-25 19:39:59	14.864	14.745	15.031	14.721	15.557	15.127	15.7	15.079	14.984	14.481	15.031	17.962	16.106	14.529	16.034	14.792	14.649	14.888	14.745	14.936
2014-07-25 19:49:59	14.84	14.745	15.008	14.697	15.557	15.127	15.7	15.055	14.864	14.433	15.031	17.938	16.106	14.481	16.082	14.768	14.625	14.888	14.721	14.936
2014-07-25 19:59:59	14.792	14.721	14.984	14.673	15.557	15.103	15.7	15.031	14.792	14.409	15.055	17.867	16.106	14.433	16.106	14.768	14.601	14.888	14.697	14.936
2014-07-25 20:09:59	14.768	14.697	14.984	14.649	15.533	15.103	15.7	15.008	14.721	14.361	15.055	17.938	16.082	14.385	16.129	14.745	14.577	14.912	14.649	14.936
2014-07-25 20:19:59	14.745	14.673	14.96	14.625	15.533	15.079	15.7	14.984	14.673	14.385	15.031	17.962	16.082	14.385	16.129	14.721	14.577	14.912	14.625	14.936
2014-07-25 20:29:59	14.697	14.673	14.96	14.601	15.509	15.079	15.676	14.96	14.649	14.385	15.008	17.962	16.082	14.361	16.153	14.721	14.553	14.912	14.601	14.912
2014-07-25 20:39:59	14.673	14.649	14.96	14.577	15.509	15.055	15.676	14.936	14.601	14.385	15.008	18.01	16.058	14.361	16.129	14.697	14.529	14.936	14.577	14.912
2014-07-25 20:49:59	14.649	14.649	14.936	14.577	15.509	15.031	15.652	14.888	14.577	14.361	15.008	18.01	16.082	14.337	16.129	14.697	14.505	14.936	14.577	14.888
2014-07-25 20:59:59	14.601	14.625	14.936	14.553	15.485	15.031	15.605	14.864	14.553	14.361	15.008	18.081	16.058	14.337	16.082	14.697	14.505	14.936	14.553	14.888
2014-07-25 21:09:59	14.577	14.625	14.936	14.553	15.461	15.008	15.557	14.84	14.505	14.314	14.984	18.2	16.058	14.314	16.058	14.673	14.481	14.936	14.529	14.888
2014-07-25 21:19:59	14.577	14.601	14.96	14.529	15.438	14.984	15.557	14.816	14.505	14.314	14.96	18.343	16.034	14.266	16.01	14.673	14.481	14.936	14.505	14.888
2014-07-25 21:29:59	14.553	14.601	14.984	14.505	15.414	14.984	15.557	14.792	14.481	14.266	14.936	18.2	16.034	14.218	15.963	14.649	14.457	14.96	14.481	14.888
2014-07-25 21:39:59	14.529	14.577	14.96	14.505	15.39	14.96	15.581	14.768	14.457	14.218	14.936	18.033	16.01	14.194	15.915	14.649	14.433	14.96	14.457	14.888
2014-07-25 21:49:59	14.529	14.577	14.936	14.481	15.366	14.96	15.581	14.745	14.433	14.17	14.936	17.796	15.986	14.194	15.867	14.625	14.481	14.96	14.433	14.864
2014-07-25 21:59:59	14.505	14.553	14.912	14.481	15.342	14.936	15.581	14.721	14.409	14.146	14.936	17.463	16.01	14.194	15.843	14.457	14.553	14.768	14.505	14.84
2014-07-25 22:09:59	14.505	14.553	14.84	14.457	15.318	14.936	15.605	14.697	14.409	14.146	14.912	17.13	16.034	14.194	15.796	14.529	14.577	14.553	14.553	14.84
2014-07-25 22:19:59	14.385	14.457	14.529	14.457	15.294	14.601	15.605	14.673	14.529	14.122	14.912	16.82	16.058	14.17	15.748	14.577	14.553	14.553	14.577	14.577
2014-07-25 22:29:59	14.505	14.553	14.553	14.433	14.864	14.601	15.605	14.529	14.577	14.337	14.864	16.582	16.058	14.146	15.7	14.601	14.553	14.577	14.601	14.601
2014-07-25 22:39:59	14.577	14.625	14.601	14.505	14.625	14.601	15.557	14.625	14.625	14.673	14.601	16.368	16.058	14.194	15.676	14.601	14.553	14.625	14.601	14.649
2014-07-25 22:49:59	14.601	14.673	14.625	14.625	14.625	14.625	14.721	14.673	14.649	14.697	14.625	16.225	15.986	14.529	15.055	14.601	14.577	14.673	14.649	14.649
2014-07-25 22:59:59	14.625	14.697	14.649	14.673	14.649	14.625	14.601	14.673	14.649	14.697	14.625	15.342	15.27	14.625	14.745	14.625	14.601	14.649	14.625	14.673
2014-07-25 23:09:59	14.625	14.697	14.649	14.673	14.649	14.649	14.601	14.697	14.649	14.721	14.625	14.888	14.697	14.673	14.697	14.625	14.601	14.649	14.625	14.673
2014-07-25 23:19:59	14.625	14.697	14.649	14.673	14.649	14.649	14.625	14.697	14.649	14.721	14.625	14.792	14.673	14.697	14.673	14.625	14.625	14.649	14.649	14.697
2014-07-25 23:29:59	14.649	14.697	14.649	14.673	14.673	14.673	14.625	14.697	14.649	14.697	14.625	14.792	14.673	14.721	14.673	14.625	14.625	14.673	14.649	14.697
2014-07-25 23:39:59	14.649	14.697	14.649	14.673	14.673	14.673	14.625	14.697	14.649	14.697	14.649	14.768	14.673	14.721	14.673	14.625	14.625	14.673	14.649	14.697
2014-07-25 23:49:59	14.625	14.673	14.625	14.673	14.649	14.673	14.625	14.697	14.649	14.697	14.649	14.768	14.649	14.721	14.673	14.625	14.625	14.697	14.673	14.697
2014-07-25 23:59:59	14.601	14.649	14.625	14.649	14.649	14.673	14.625	14.697	14.649	14.697	14.649	14.768	14.649	14.697	14.673	14.625	14.625	14.721	14.697	14.721
2014-07-26 00:09:59	14.601	14.673	14.625	14.649	14.649	14.649	14.625	14.673	14.649	14.697	14.625	14.768	14.649	14.721	14.673	14.625	14.649	14.721	14.697	14.721
2014-07-26 00:19:59	14.625	14.673	14.625	14.673	14.649	14.673	14.625	14.697	14.649	14.697	14.625	14.768	14.649	14.721	14.673	14.649	14.649	14.721	14.697	14.721
2014-07-26 00:29:59	14.625	14.697	14.625	14.673	14.673	14.673	14.625	14.697	14.649	14.721	14.625	14.768	14.649	14.721	14.673	14.649	14.649	14.721	14.697	14.721
2014-07-26 00:39:59	14.649	14.697	14.649	14.673	14.649	14.673	14.625	14.697	14.649	14.697	14.625	14.768	14.649	14.721	14.673	14.649	14.649	14.697	14.697	14.721
2014-07-26 00:49:59	14.649	14.697	14.649	14.673	14.649	14.673	14.649	14.697	14.649	14.697	14.625	14.768	14.649	14.721	14.673	14.673	14.649	14.697	14.697	14.721
2014-07-26 00:59:59	14.649	14.697	14.649	14.673	14.649	14.673	14.625	14.673	14.625	14.697	14.625	14.768	14.649	14.697	14.673	14.673	14.649	14.697	14.697	14.721
2014-07-26 01:09:59	14.625	14.697	14.649	14.673	14.649	14.673	14.625	14.673	14.625	14.697	14.625	14.768	14.649	14.697	14.649	14.673	14.649	14.697	14.673	14.721
2014-07-26 01:19:59	14.649	14.697	14.649	14.673	14.649	14.673	14.625	14.673	14.625	14.697	14.625	14.745	14.649	14.697	14.649	14.673	14.673	14.697	14.673	14.721
2014-07-26 01:29:59	14.625	14.673	14.649	14.673	14.649	14.673	14.625	14.673	14.625	14.697	14.625	14.745	14.625	14.673	14.649	14.673	14.649	14.673	14.673	14.721
2014-07-26 01:39:59	14.625	14.673	14.649	14.673	14.649	14.673	14.625	14.673	14.625	14.697	14.601	14.745	14.625	14.673	14.649	14.673	14.649	14.673	14.673	14.697
2014-07-26 01:49:59	14.625	14.697	14.649	14.673	14.649	14.673	14.625	14.673	14.625	14.673	14.601	14.745	14.625	14.673	14.649	14.673	14.649	14.673	14.673	14.697
2014-07-26 01:59:59	14.649	14.697	14.649	14.673	14.649	14.649	14.625	14.649	14.625	14.673	14.601	14.745	14.625	14.673	14.649	14.649	14.649	14.649	14.649	14.697
2014-07-26 02:09:59	14.625	14.697	14.649	14.673	14.649	14.649	14.625	14.649	14.601	14.673	14.601	14.745	14.625	14.673	14.649	14.649	14.625	14.649	14.649	14.697
2014-07-26 02:19:59	14.625	14.673	14.649	14.673	14.649	14.649	14.601	14.649	14.601	14.673	14.601	14.745	14.625	14.673	14.649	14.649	14.625	14.649	14.649	14.697
2014-07-26 02:29:59	14.625	14.673	14.649	14.649	14.625	14.649	14.601	14.649	14.601	14.673	14.601	14.745	14.625	14.673	14.649	14.649	14.625	14.649	14.649	14.697
2014-07-26 02:39:59	14.625	14.673	14.625	14.649	14.625	14.625	14.601	14.649	14.601	14.673	14.601	14.745	14.625	14.649	14.649	14.649	14.625	14.649	14.649	14.697
2014-07-26 02:49:59	14.601	14.649	14.625	14.625	14.625	14.625	14.577	14.649	14.601	14.649	14.601	14.745	14.625	14.625	14.649	14.649	14.625	14.649	14.649	14.697
2014-07-26 02:59:59	14.601	14.649	14.601	14.625	14.625	14.625	14.577	14.649	14.601	14.649	14.601	14.721	14.649	14.601	14.649	14.625	14.601	14.649	14.649	14.673
2014-07-26 03:09:59	14.577	14.625	14.601	14.601	14.625	14.625	14.577	14.625	14.601	14.649	14.577	14.697	14.625	14.529	14.673	14.625	14.601	14.625	14.625	14.649
2014-07-26 03:19:59	14.577	14.625	14.577	14.577	14.625	14.625	14.553	14.601	14.577	14.625	14.577	14.697	14.625	14.481	14.673	14.601	14.601	14.625	14.625	14.649
2014-07-26 03:29:59	14.577	14.601	14.553	14.577	14.625	14.625	14.553	14.577	14.529	14.577	14.529	14.673	14.625	14.433	14.673	14.601	14.577	14.625	14.625	14.625
2014-07-26 03:39:59	14.553	14.577	14.529	14.553	14.601	14.625	14.529	14.529	14.457	14.457	14.505	14.625	14.625	14.361	14.649	14.577	14.553	14.625	14.601	14.601
2014-07-26 03:49:59	14.553	14.553	14.529	14.505	14.577	14.625	14.481	14.505	14.385	14.337	14.505	14.577	14.601	14.314	14.625	14.553	14.553	14.601	14.577	14.553
2014-07-26 03:59:59	14.529	14.505	14.505	14.481	14.553	14.625	14.457	14.457	14.337	14.266	14.505	14.553	14.577	14.242	14.601	14.529	14.529	14.577	14.529	14.529
2014-07-26 04:09:59	14.505	14.481	14.505	14.457	14.553	14.625	14.433	14.409	14.29	14.218	14.505	14.529	14.577	14.194	14.577	14.505	14.505	14.553	14.481	14.481
2014-07-26 04:19:59	14.481	14.457	14.481	14.433	14.553	14.601	14.457	14.385	14.242	14.17	14.481	14.505	14.577	14.146	14.577	14.457	14.457	14.553	14.409	14.457
2014-07-26 04:29:59	14.457	14.433	14.457	14.433	14.553	14.601	14.409	14.361	14.194	14.098	14.457	14.481	14.577	14.074	14.577	14.409	14.409	14.529	14.361	14.433
2014-07-26 04:39:59	14.433	14.409	14.433	14.409	14.529	14.601	14.385	14.337	14.122	14.002	14.433	14.457	14.601	14.026	14.577	14.361	14.385	14.529	14.314	14.385
2014-07-26 04:49:59	14.409	14.337	14.409	14.385	14.505	14.601	14.361	14.314	14.074	13.978	14.385	14.409	14.625	13.978	14.601	14.337	14.337	14.481	14.242	14.361
2014-07-26 04:59:59	14.385	14.314	14.385	14.361	14.481	14.601	14.361	14.266	14.026	13.906	14.361	14.385	14.625	13.954	14.601	14.314	14.314	14.481	14.194	14.314
2014-07-26 05:09:59	14.361	14.29	14.361	14.337	14.457	14.601	14.337	14.266	14.002	13.906	14.361	14.385	14.601	13.906	14.601	14.29	14.29	14.481	14.194	14.314
2014-07-26 05:19:59	14.337	14.242	14.361	14.337	14.433	14.577	14.337	14.242	14.002	13.882	14.337	14.361	14.601	13.93	14.577	14.266	14.242	14.481	14.17	14.29
2014-07-26 05:29:59	14.337	14.218	14.337	14.314	14.433	14.577	14.337	14.218	13.954	13.882	14.337	14.337	14.601	13.906	14.601	14.266	14.242	14.481	14.146	14.266
2014-07-26 05:39:59	14.314	14.218	14.314	14.29	14.433	14.577	14.337	14.194	13.93	13.906	14.314	14.361	14.601	13.93	14.601	14.242	14.242	14.481	14.122	14.242
2014-07-26 05:49:59	14.314	14.194	14.314	14.266	14.457	14.553	14.337	14.218	13.93	13.93	14.314	14.361	14.601	13.93	14.625	14.242	14.218	14.481	14.074	14.266
2014-07-26 05:59:59	14.29	14.194	14.314	14.242	14.481	14.553	14.337	14.218	13.93	13.93	14.314	14.361	14.625	13.93	14.649	14.194	14.218	14.481	14.074	14.266
2014-07-26 06:09:59	14.266	14.194	14.29	14.218	14.505	14.553	14.361	14.218	13.906	13.882	14.29	14.361	14.625	13.954	14.649	14.194	14.194	14.481	14.05	14.242
2014-07-26 06:19:59	14.266	14.17	14.266	14.218	14.529	14.553	14.385	14.218	13.882	13.906	14.266	14.361	14.649	13.954	14.673	14.17	14.194	14.457	14.05	14.218
2014-07-26 06:29:59	14.242	14.146	14.266	14.218	14.553	14.553	14.385	14.194	13.882	13.954	14.266	14.385	14.649	13.954	14.673	14.146	14.17	14.457	14.05	14.242
2014-07-26 06:39:59	14.242	14.122	14.266	14.218	14.553	14.553	14.409	14.17	13.882	14.002	14.266	14.409	14.673	13.954	14.673	14.122	14.17	14.457	14.074	14.218
2014-07-26 06:49:59	14.242	14.122	14.266	14.242	14.577	14.553	14.433	14.17	13.93	14.098	14.266	14.433	14.673	14.026	14.673	14.146	14.194	14.457	14.098	14.194
2014-07-26 06:59:59	14.242	14.122	14.266	14.242	14.577	14.553	14.433	14.194	13.978	14.122	14.314	14.481	14.697	14.05	14.673	14.146	14.194	14.457	14.122	14.218
2014-07-26 07:09:59	14.242	14.122	14.266	14.266	14.601	14.553	14.433	14.194	14.05	14.17	14.337	14.505	14.697	14.098	14.673	14.146	14.218	14.433	14.17	14.242
2014-07-26 07:19:59	14.266	14.146	14.266	14.266	14.601	14.553	14.481	14.242	14.098	14.266	14.337	14.529	14.697	14.17	14.673	14.17	14.242	14.433	14.194	14.266
2014-07-26 07:29:59	14.29	14.17	14.266	14.29	14.601	14.553	14.505	14.266	14.17	14.361	14.361	14.577	14.721	14.242	14.673	14.194	14.242	14.433	14.242	14.29
2014-07-26 07:39:59	14.314	14.194	14.266	14.314	14.601	14.553	14.529	14.29	14.266	14.457	14.361	14.625	14.721	14.337	14.697	14.218	14.266	14.433	14.29	14.337
2014-07-26 07:49:59	14.361	14.218	14.29	14.337	14.625	14.577	14.529	14.337	14.314	14.529	14.409	14.673	14.745	14.409	14.697	14.218	14.314	14.433	14.337	14.361
2014-07-26 07:59:59	14.649	14.505	14.553	14.361	14.625	14.577	14.553	14.385	14.385	14.649	14.433	14.721	14.768	14.481	14.721	14.266	14.337	14.433	14.409	14.385
2014-07-26 08:09:59	14.577	14.385	14.433	14.409	14.601	14.601	14.577	14.409	14.457	14.697	14.457	14.792	14.792	14.577	14.721	14.314	14.361	14.433	14.481	14.409
2014-07-26 08:19:59	14.601	14.409	14.505	14.457	14.625	14.625	14.601	14.457	14.529	14.792	14.505	14.864	14.816	14.697	14.745	14.361	14.409	14.457	14.553	14.433
2014-07-26 08:29:59	14.649	14.433	14.577	14.505	14.673	14.649	14.697	14.529	14.601	15.008	14.553	14.96	14.84	14.816	14.768	14.433	14.457	14.457	14.625	14.481
2014-07-26 08:39:59	14.697	14.481	14.673	14.529	14.721	14.673	14.745	14.577	14.697	15.031	14.673	15.127	14.888	14.816	14.792	14.457	14.505	14.457	14.697	14.529
2014-07-26 08:49:59	14.745	14.529	14.745	14.577	14.768	14.697	14.792	14.625	14.768	15.055	14.697	15.676	14.936	14.936	14.936	14.505	14.553	14.481	14.768	14.553
2014-07-26 08:59:59	14.792	14.553	14.816	14.625	14.792	14.745	14.864	14.673	14.816	15.127	14.768	16.058	14.984	15.031	15.008	14.529	14.577	14.553	14.816	14.625
2014-07-26 09:09:59	14.888	14.601	14.888	14.697	14.864	14.768	14.96	14.768	14.984	15.318	14.84	16.249	15.031	15.223	15.151	14.601	14.649	14.625	14.912	14.912
2014-07-26 09:19:59	14.96	14.697	14.984	14.745	14.912	14.816	15.031	14.84	15.103	15.414	14.888	16.558	15.127	15.366	15.294	14.673	14.697	14.697	15.008	14.936
2014-07-26 09:29:59	15.008	14.745	15.055	14.792	14.96	14.84	15.103	14.912	15.199	15.509	14.96	16.773	15.175	15.461	15.39	14.721	14.792	14.697	15.079	14.936
2014-07-26 09:39:59	15.079	14.816	15.103	14.84	15.008	14.888	15.175	14.984	15.27	15.652	15.008	17.011	15.247	15.461	15.485	14.768	15.031	14.721	15.175	15.008
2014-07-26 09:49:59	15.103	14.864	15.175	14.888	15.079	14.936	15.247	15.055	15.366	15.796	15.079	17.13	15.294	15.605	15.605	14.816	15.103	14.745	15.247	15.079
2014-07-26 09:59:59	15.151	14.888	15.223	14.96	15.103	14.984	15.294	15.127	15.414	15.843	15.103	17.225	15.366	15.7	15.7	14.84	15.127	14.745	15.27	15.103
2014-07-26 10:09:59	15.175	14.96	15.247	14.984	15.127	15.008	15.342	15.175	15.39	15.7	15.127	17.368	15.414	15.605	15.796	14.888	15.151	14.792	15.223	15.127
2014-07-26 10:19:59	15.199	14.984	15.294	15.008	15.199	15.055	15.414	15.223	15.438	15.772	15.175	17.344	15.485	15.748	15.867	14.936	15.175	14.864	15.294	15.175
2014-07-26 10:29:59	15.247	15.055	15.366	15.055	15.247	15.103	15.461	15.342	15.629	16.106	15.27	17.582	15.581	15.939	15.986	15.031	15.247	14.936	15.414	15.199
2014-07-26 10:39:59	15.342	15.151	15.414	15.103	15.318	15.175	15.509	15.438	15.772	16.344	15.366	17.701	15.676	16.153	16.082	15.079	15.294	14.984	15.461	15.223
2014-07-26 10:49:59	15.438	15.199	15.509	15.175	15.318	15.199	15.581	15.557	15.867	16.32	15.461	17.938	15.724	16.296	16.129	15.151	15.366	14.984	15.533	15.27
2014-07-26 10:59:59	15.533	15.27	15.605	15.223	15.366	15.27	15.652	15.652	15.939	16.415	15.533	18.081	15.819	16.392	16.153	15.223	15.461	15.031	15.581	15.318
2014-07-26 11:09:59	15.605	15.366	15.676	15.294	15.438	15.318	15.724	15.748	16.082	16.463	15.605	18.224	15.915	16.558	16.272	15.294	15.509	15.079	15.652	15.366
2014-07-26 11:19:59	15.7	15.461	15.796	15.342	15.485	15.39	15.819	15.843	16.129	16.272	15.724	18.319	15.963	16.796	16.32	15.366	15.605	15.103	15.7	15.438
2014-07-26 11:29:59	15.748	15.533	15.915	15.414	15.533	15.461	15.915	15.891	16.201	16.296	15.796	18.461	16.034	16.987	16.415	15.414	15.7	15.127	15.772	15.461
2014-07-26 11:39:59	15.819	15.652	16.01	15.438	15.629	15.509	15.986	15.986	16.392	16.677	15.891	18.438	16.153	17.106	16.487	15.461	15.748	15.175	15.867	15.509
2014-07-26 11:49:59	15.915	15.7	16.082	15.461	15.724	15.557	16.058	16.106	16.511	16.582	15.986	18.557	16.225	17.249	16.558	15.509	15.557	15.223	15.676	15.557
2014-07-26 11:59:59	15.986	15.748	16.153	15.509	15.796	15.629	16.106	16.153	16.463	16.487	16.034	18.747	16.296	17.153	16.654	15.533	15.008	15.438	15.031	15.605
2014-07-26 12:09:59	16.034	15.796	16.082	15.557	15.867	15.652	16.153	16.249	16.582	16.796	16.082	18.747	16.344	17.272	16.701	15.079	14.912	15.079	14.96	15.7
2014-07-26 12:19:59	15.891	15.867	15.39	15.629	15.939	15.533	16.225	16.225	15.748	16.773	16.177	18.889	16.415	17.415	16.82	15.008	14.912	14.984	14.96	15.7
2014-07-26 12:29:59	15.414	15.318	15.199	15.7	16.034	15.079	16.296	16.034	15.127	16.725	16.296	19.032	16.487	17.486	16.844	14.936	14.96	14.96	14.936	15.151
2014-07-26 12:39:59	15.103	15.055	15.079	15.748	15.294	15.055	16.368	15.318	15.055	15.366	15.629	19.103	16.487	17.463	16.939	14.96	15.008	14.96	14.96	15.008
2014-07-26 12:49:59	15.079	15.031	15.079	15.294	15.079	15.103	16.415	15.151	15.031	15.103	15.175	19.27	16.582	17.558	16.915	14.984	15.031	14.96	14.96	15.008
2014-07-26 12:59:59	15.103	15.055	15.079	15.175	15.079	15.127	16.344	15.127	15.031	15.079	15.008	19.413	16.701	15.581	16.796	15.008	15.031	14.984	14.984	15.031
2014-07-26 13:09:59	15.103	15.079	15.103	15.127	15.079	15.151	15.533	15.127	15.055	15.103	15.008	19.508	16.796	15.366	16.296	15.031	15.031	15.008	15.008	15.055
2014-07-26 13:19:59	15.103	15.079	15.103	15.103	15.079	15.127	15.223	15.127	15.079	15.127	15.031	18.033	16.701	15.27	15.366	15.055	15.031	15.008	15.031	15.055
2014-07-26 13:29:59	15.103	15.079	15.127	15.103	15.079	15.127	15.151	15.151	15.103	15.151	15.055	17.058	15.843	15.318	15.223	15.079	15.055	15.008	15.031	15.079
2014-07-26 13:39:59	15.127	15.103	15.151	15.127	15.103	15.151	15.151	15.127	15.103	15.127	15.055	15.772	15.27	15.294	15.175	15.079	15.079	15.031	15.055	15.103
2014-07-26 13:49:59	15.127	15.103	15.151	15.127	15.103	15.151	15.151	15.103	15.055	15.127	15.031	15.581	15.175	15.27	15.151	15.079	15.079	15.031	15.079	15.103
2014-07-26 13:59:59	15.151	15.127	15.151	15.151	15.127	15.175	15.175	15.175	15.151	15.199	15.127	15.533	15.175	15.27	15.223	15.079	15.079	15.055	15.079	15.127
2014-07-26 14:09:59	15.175	15.151	15.199	15.175	15.151	15.175	15.199	15.199	15.151	15.199	15.127	15.438	15.199	15.294	15.223	15.127	15.103	15.079	15.103	15.127
2014-07-26 14:19:59	15.199	15.175	15.223	15.199	15.175	15.199	15.199	15.175	15.151	15.199	15.127	15.461	15.223	15.294	15.223	15.151	15.127	15.103	15.103	15.151
2014-07-26 14:29:59	15.199	15.175	15.223	15.199	15.175	15.223	15.223	15.199	15.151	15.199	15.127	15.414	15.175	15.27	15.223	15.151	15.151	15.127	15.127	15.151
2014-07-26 14:39:59	15.223	15.199	15.223	15.223	15.199	15.223	15.247	15.175	15.151	15.199	15.127	15.414	15.175	15.27	15.199	15.151	15.127	15.127	15.151	15.175
2014-07-26 14:49:59	15.247	15.223	15.27	15.27	15.223	15.27	15.294	15.199	15.175	15.223	15.151	15.485	15.223	15.318	15.223	15.175	15.151	15.151	15.175	15.199
2014-07-26 14:59:59	15.247	15.223	15.27	15.247	15.247	15.27	15.294	15.199	15.175	15.223	15.127	15.605	15.294	15.342	15.294	15.175	15.175	15.175	15.175	15.199
2014-07-26 15:09:59	15.27	15.247	15.27	15.27	15.223	15.27	15.318	15.223	15.175	15.223	15.127	15.772	15.414	15.366	15.318	15.175	15.175	15.175	15.175	15.199
2014-07-26 15:19:59	15.27	15.247	15.27	15.294	15.223	15.247	15.366	15.247	15.199	15.247	15.175	15.939	15.509	15.509	15.318	15.199	15.175	15.175	15.175	15.223
2014-07-26 15:29:59	15.27	15.247	15.27	15.318	15.247	15.247	15.438	15.27	15.199	15.318	15.175	16.129	15.605	15.724	15.39	15.199	15.199	15.175	15.199	15.223
2014-07-26 15:39:59	15.294	15.27	15.294	15.414	15.27	15.27	15.533	15.342	15.247	15.509	15.294	16.368	15.7	15.915	15.438	15.223	15.223	15.199	15.199	15.27
2014-07-26 15:49:59	15.366	15.318	15.342	15.438	15.294	15.294	15.605	15.438	15.318	15.652	15.414	16.558	15.772	16.177	15.485	15.247	15.247	15.199	15.223	15.294
2014-07-26 15:59:59	15.461	15.366	15.414	15.509	15.318	15.318	15.676	15.533	15.414	15.7	15.509	16.677	15.843	16.344	15.533	15.27	15.247	15.223	15.223	15.342
2014-07-26 16:09:59	15.485	15.414	15.438	15.509	15.366	15.366	15.748	15.581	15.581	15.652	15.581	16.749	15.915	16.344	15.581	15.294	15.247	15.223	15.223	15.366
2014-07-26 16:19:59	15.557	15.438	15.485	15.533	15.366	15.414	15.819	15.629	15.629	15.676	15.629	16.796	15.939	16.272	15.652	15.318	15.247	15.223	15.247	15.39
2014-07-26 16:29:59	15.652	15.485	15.509	15.557	15.414	15.438	15.891	15.676	15.676	15.819	15.676	16.868	15.986	16.32	15.7	15.366	15.294	15.199	15.342	15.39
2014-07-26 16:39:59	15.748	15.533	15.557	15.581	15.438	15.485	15.939	15.724	15.772	15.867	15.7	16.868	16.058	16.439	15.748	15.438	15.342	15.175	15.414	15.39
2014-07-26 16:49:59	15.772	15.557	15.605	15.605	15.461	15.509	15.963	15.772	15.772	15.676	15.724	16.844	16.082	16.296	15.796	15.461	15.342	15.151	15.414	15.39
2014-07-26 16:59:59	15.796	15.581	15.629	15.557	15.509	15.533	15.986	15.819	15.724	15.796	15.772	16.868	16.153	16.32	15.867	15.461	15.39	15.151	15.485	15.39
2014-07-26 17:09:59	15.867	15.605	15.676	15.581	15.533	15.581	16.082	15.867	15.748	15.867	15.843	16.915	16.177	16.392	15.915	15.509	15.414	15.151	15.581	15.414
2014-07-26 17:19:59	15.891	15.652	15.676	15.581	15.581	15.605	16.129	15.867	15.724	15.724	15.843	16.844	16.201	16.296	15.963	15.533	15.461	15.151	15.557	15.414
2014-07-26 17:29:59	15.915	15.652	15.7	15.557	15.605	15.652	16.177	15.986	15.796	15.867	15.891	16.892	16.225	16.368	16.01	15.581	15.509	15.175	15.652	15.438
2014-07-26 17:39:59	15.915	15.652	15.7	15.557	15.605	15.652	16.225	15.986	15.772	15.7	15.867	16.915	16.272	16.32	16.01	15.581	15.557	15.199	15.652	15.438
2014-07-26 17:49:59	15.891	15.629	15.7	15.533	15.629	15.7	16.249	16.01	15.7	15.509	15.843	16.844	16.272	16.177	16.058	15.581	15.533	15.223	15.652	15.414
2014-07-26 17:59:59	15.867	15.605	15.676	15.509	15.629	15.724	16.272	16.01	15.7	15.438	15.867	16.796	16.272	16.01	16.082	15.581	15.533	15.247	15.629	15.414
2014-07-26 18:09:59	15.819	15.557	15.652	15.461	15.652	15.724	16.249	16.01	15.629	15.27	15.867	16.701	16.272	15.843	16.082	15.581	15.533	15.294	15.533	15.39
2014-07-26 18:19:59	15.772	15.533	15.605	15.414	15.652	15.724	16.272	15.986	15.509	15.318	15.867	16.63	16.272	15.748	16.106	15.581	15.509	15.294	15.509	15.366
2014-07-26 18:29:59	15.796	15.509	15.581	15.39	15.652	15.748	16.272	16.01	15.533	15.39	15.891	16.606	16.272	15.772	16.129	15.557	15.509	15.27	15.533	15.342
2014-07-26 18:39:59	15.796	15.509	15.581	15.39	15.652	15.748	16.249	16.01	15.533	15.485	15.867	16.582	16.296	15.891	16.129	15.557	15.509	15.27	15.533	15.318
2014-07-26 18:49:59	15.796	15.509	15.557	15.39	15.676	15.748	16.272	16.01	15.557	15.414	15.843	16.558	16.296	15.915	16.129	15.509	15.485	15.247	15.509	15.294
2014-07-26 18:59:59	15.796	15.485	15.557	15.39	15.676	15.748	16.272	15.986	15.533	15.414	15.867	16.534	16.296	15.867	16.129	15.533	15.485	15.223	15.509	15.294
2014-07-26 19:09:59	15.748	15.485	15.557	15.366	15.652	15.748	16.249	15.963	15.485	15.27	15.819	16.487	16.296	15.796	16.153	15.485	15.485	15.223	15.485	15.294
2014-07-26 19:19:59	15.7	15.461	15.509	15.318	15.652	15.748	16.201	15.891	15.342	14.984	15.772	16.392	16.272	15.605	16.153	15.461	15.438	15.223	15.414	15.27
2014-07-26 19:29:59	15.605	15.438	15.485	15.223	15.629	15.7	16.129	15.867	15.199	14.816	15.724	16.296	16.272	15.342	16.129	15.438	15.414	15.223	15.318	15.247
2014-07-26 19:39:59	15.533	15.366	15.414	15.103	15.629	15.676	16.058	15.772	15.055	14.697	15.676	16.201	16.225	15.103	16.106	15.39	15.39	15.199	15.247	15.223
2014-07-26 19:49:59	15.461	15.318	15.366	15.008	15.605	15.652	16.01	15.7	14.96	14.673	15.629	16.082	16.201	14.96	16.082	15.366	15.342	15.175	15.175	15.199
2014-07-26 19:59:59	15.414	15.223	15.294	14.936	15.605	15.629	15.986	15.605	14.888	14.649	15.581	15.986	16.177	14.816	16.058	15.318	15.294	15.151	15.127	15.151
2014-07-26 20:09:59	15.342	15.175	15.247	14.888	15.557	15.605	15.939	15.533	14.816	14.673	15.557	15.915	16.153	14.721	16.034	15.294	15.223	15.127	15.079	15.127
2014-07-26 20:19:59	15.247	15.127	15.199	14.864	15.533	15.581	15.891	15.461	14.768	14.649	15.509	15.867	16.129	14.673	16.01	15.27	15.175	15.127	15.031	15.079
2014-07-26 20:29:59	15.127	15.079	15.175	14.84	15.509	15.533	15.843	15.414	14.721	14.625	15.485	15.796	16.082	14.625	15.986	15.247	15.103	15.103	15.008	15.055
2014-07-26 20:39:59	15.079	15.079	15.127	14.792	15.485	15.509	15.772	15.366	14.697	14.577	15.461	15.748	16.058	14.577	15.939	15.223	15.079	15.079	14.96	15.031
2014-07-26 20:49:59	15.031	15.031	15.079	14.768	15.461	15.461	15.748	15.342	14.649	14.529	15.414	15.7	16.034	14.553	15.915	15.199	15.031	15.055	14.912	15.008
2014-07-26 20:59:59	14.984	15.031	15.055	14.745	15.438	15.438	15.7	15.294	14.577	14.505	15.366	15.652	16.01	14.457	15.891	15.175	14.984	15.031	14.888	14.96
2014-07-26 21:09:59	14.888	15.008	15.031	14.697	15.414	15.39	15.676	15.247	14.481	14.457	15.294	15.581	15.986	14.409	15.843	15.151	14.96	15.031	14.84	14.936
2014-07-26 21:19:59	14.768	14.984	15.008	14.673	15.39	15.342	15.629	15.199	14.433	14.409	15.27	15.533	15.939	14.409	15.819	15.127	14.912	15.008	14.816	14.912
2014-07-26 21:29:59	14.697	14.96	14.96	14.649	15.366	15.318	15.605	15.151	14.409	14.385	15.247	15.485	15.915	14.409	15.796	15.079	14.864	14.984	14.768	14.888
2014-07-26 21:39:59	14.649	14.912	14.936	14.625	15.342	15.294	15.557	15.103	14.409	14.385	15.199	15.438	15.891	14.433	15.748	15.055	14.84	14.984	14.745	14.864
2014-07-26 21:49:59	14.625	14.888	14.912	14.601	15.318	15.27	15.533	15.055	14.409	14.361	15.175	15.414	15.843	14.409	15.724	15.031	14.816	14.96	14.721	14.84
2014-07-26 21:59:59	14.601	14.864	14.888	14.577	15.294	15.247	15.485	15.008	14.385	14.29	15.151	15.366	15.819	14.337	15.7	15.008	14.792	14.936	14.697	14.816
2014-07-26 22:09:59	14.601	14.864	14.864	14.577	15.27	15.223	15.438	14.984	14.361	14.266	15.127	15.342	15.796	14.29	15.676	14.984	14.768	14.936	14.649	14.792
2014-07-26 22:19:59	14.601	14.84	14.84	14.553	15.247	15.199	15.414	14.96	14.337	14.218	15.103	15.318	15.772	14.242	15.652	14.936	14.721	14.912	14.625	14.768
2014-07-26 22:29:59	14.601	14.816	14.816	14.529	15.223	15.175	15.366	14.936	14.314	14.194	15.079	15.294	15.748	14.194	15.605	14.936	14.721	14.912	14.601	14.745
2014-07-26 22:39:59	14.601	14.792	14.792	14.505	15.199	15.175	15.342	14.888	14.29	14.146	15.055	15.27	15.724	14.17	15.581	14.745	14.912	14.864	14.816	14.745
2014-07-26 22:49:59	14.577	14.768	14.721	14.457	15.175	15.151	15.318	14.864	14.385	14.074	15.031	15.223	15.7	14.122	15.557	14.864	14.936	14.864	14.912	14.673
2014-07-26 22:59:59	14.625	14.649	14.792	14.409	15.151	14.864	15.294	14.816	14.745	14.026	15.031	15.175	15.676	14.026	15.533	14.912	14.888	14.912	14.936	14.768
2014-07-26 23:09:59	14.816	14.84	14.888	14.361	14.864	14.888	15.27	14.721	14.792	14.385	14.792	15.127	15.652	13.978	15.509	14.936	14.888	14.936	14.936	14.912
2014-07-26 23:19:59	14.912	14.912	14.936	14.745	14.888	14.888	14.936	14.84	14.84	14.888	14.768	15.103	15.629	14.17	15.127	14.936	14.888	14.936	14.936	14.96
2014-07-26 23:29:59	14.936	14.912	14.96	14.864	14.888	14.864	14.768	14.864	14.864	14.912	14.84	15.055	15.605	14.601	14.864	14.912	14.864	14.984	14.96	14.96
2014-07-26 23:39:59	14.936	14.936	14.96	14.912	14.888	14.888	14.816	14.888	14.864	14.936	14.84	14.912	15.151	14.721	14.84	14.888	14.864	14.984	14.96	14.96
2014-07-26 23:49:59	14.96	14.936	14.96	14.936	14.888	14.888	14.84	14.912	14.864	14.936	14.84	14.936	14.816	14.792	14.816	14.888	14.864	15.008	14.984	15.008
2014-07-26 23:59:59	14.96	14.936	14.96	14.936	14.888	14.888	14.84	14.888	14.864	14.912	14.816	14.936	14.816	14.816	14.792	14.888	14.864	15.031	15.008	15.031
2014-07-27 00:09:59	14.912	14.912	14.936	14.912	14.888	14.888	14.84	14.888	14.84	14.912	14.84	14.936	14.816	14.84	14.792	14.888	14.864	15.031	15.008	15.031
2014-07-27 00:19:59	14.936	14.912	14.936	14.912	14.888	14.888	14.84	14.888	14.84	14.888	14.816	14.936	14.816	14.84	14.792	14.936	14.888	15.031	15.008	15.031
2014-07-27 00:29:59	14.936	14.912	14.936	14.912	14.888	14.888	14.84	14.864	14.816	14.888	14.792	14.936	14.84	14.888	14.816	14.96	14.912	14.912	14.936	14.96
2014-07-27 00:39:59	14.912	14.912	14.936	14.912	14.888	14.888	14.864	14.864	14.84	14.888	14.816	14.936	14.84	14.888	14.792	14.888	14.888	14.864	14.912	14.936
2014-07-27 00:49:59	14.912	14.888	14.936	14.912	14.864	14.888	14.84	14.864	14.816	14.888	14.816	14.912	14.816	14.864	14.792	14.888	14.864	14.864	14.888	14.936
2014-07-27 00:59:59	14.888	14.864	14.912	14.864	14.84	14.84	14.816	14.864	14.816	14.888	14.792	14.912	14.792	14.84	14.792	14.864	14.864	14.864	14.864	14.912
2014-07-27 01:09:59	14.888	14.84	14.888	14.84	14.84	14.84	14.792	14.84	14.816	14.864	14.792	14.912	14.792	14.84	14.816	14.864	14.84	14.84	14.84	14.888
2014-07-27 01:19:59	14.84	14.816	14.864	14.816	14.792	14.792	14.768	14.84	14.792	14.864	14.768	14.912	14.792	14.84	14.768	14.84	14.816	14.792	14.792	14.864
2014-07-27 01:29:59	14.84	14.816	14.864	14.84	14.792	14.816	14.768	14.816	14.792	14.84	14.768	14.912	14.792	14.84	14.768	14.84	14.816	14.745	14.745	14.864
2014-07-27 01:39:59	14.84	14.816	14.84	14.816	14.792	14.792	14.768	14.84	14.792	14.84	14.768	14.888	14.792	14.84	14.792	14.84	14.816	14.768	14.768	14.84
2014-07-27 01:49:59	14.816	14.792	14.84	14.816	14.768	14.792	14.745	14.816	14.792	14.84	14.768	14.888	14.792	14.84	14.768	14.816	14.768	14.792	14.792	14.84
2014-07-27 01:59:59	14.816	14.792	14.816	14.792	14.768	14.792	14.745	14.816	14.768	14.84	14.745	14.888	14.768	14.84	14.768	14.792	14.768	14.745	14.768	14.84
2014-07-27 02:09:59	14.816	14.792	14.816	14.792	14.768	14.792	14.745	14.816	14.768	14.84	14.768	14.888	14.792	14.84	14.792	14.768	14.745	14.721	14.745	14.792
2014-07-27 02:19:59	14.816	14.792	14.816	14.792	14.768	14.792	14.745	14.816	14.768	14.84	14.768	14.888	14.768	14.816	14.792	14.768	14.768	14.721	14.745	14.792
2014-07-27 02:29:59	14.792	14.792	14.816	14.792	14.768	14.792	14.745	14.816	14.768	14.84	14.768	14.864	14.768	14.816	14.792	14.768	14.745	14.721	14.745	14.768
2014-07-27 02:39:59	14.816	14.792	14.816	14.792	14.768	14.768	14.745	14.816	14.768	14.816	14.745	14.864	14.745	14.792	14.768	14.768	14.745	14.721	14.745	14.792
2014-07-27 02:49:59	14.816	14.792	14.816	14.792	14.768	14.768	14.745	14.792	14.768	14.816	14.745	14.84	14.721	14.768	14.768	14.768	14.745	14.721	14.721	14.792
2014-07-27 02:59:59	14.816	14.792	14.84	14.816	14.768	14.768	14.745	14.792	14.745	14.816	14.721	14.84	14.721	14.768	14.745	14.768	14.745	14.697	14.745	14.792
2014-07-27 03:09:59	14.816	14.792	14.816	14.792	14.768	14.768	14.745	14.792	14.745	14.792	14.721	14.84	14.697	14.745	14.721	14.745	14.721	14.697	14.697	14.745
2014-07-27 03:19:59	14.792	14.792	14.816	14.768	14.768	14.768	14.721	14.745	14.721	14.768	14.697	14.816	14.721	14.697	14.721	14.745	14.697	14.697	14.673	14.745
2014-07-27 03:29:59	14.792	14.768	14.792	14.745	14.745	14.745	14.697	14.721	14.697	14.745	14.697	14.768	14.721	14.601	14.745	14.745	14.697	14.673	14.673	14.721
2014-07-27 03:39:59	14.768	14.745	14.768	14.721	14.745	14.745	14.697	14.697	14.649	14.721	14.673	14.721	14.697	14.529	14.721	14.721	14.673	14.673	14.673	14.697
2014-07-27 03:49:59	14.745	14.721	14.768	14.697	14.721	14.745	14.649	14.673	14.625	14.649	14.673	14.673	14.649	14.457	14.697	14.697	14.673	14.649	14.673	14.673
2014-07-27 03:59:59	14.721	14.697	14.721	14.673	14.697	14.745	14.601	14.601	14.529	14.481	14.649	14.553	14.601	14.385	14.649	14.697	14.649	14.649	14.649	14.649
2014-07-27 04:09:59	14.721	14.649	14.673	14.649	14.673	14.745	14.577	14.553	14.481	14.361	14.625	14.505	14.553	14.29	14.625	14.649	14.625	14.649	14.625	14.625
2014-07-27 04:19:59	14.721	14.601	14.649	14.625	14.649	14.721	14.553	14.505	14.409	14.218	14.553	14.433	14.529	14.218	14.577	14.649	14.601	14.649	14.601	14.577
2014-07-27 04:29:59	14.697	14.553	14.625	14.577	14.625	14.697	14.505	14.481	14.385	14.17	14.505	14.385	14.481	14.146	14.553	14.601	14.553	14.625	14.577	14.529
2014-07-27 04:39:59	14.673	14.529	14.601	14.553	14.601	14.697	14.481	14.457	14.314	14.17	14.481	14.361	14.433	14.146	14.553	14.577	14.529	14.601	14.553	14.505
2014-07-27 04:49:59	14.625	14.505	14.577	14.529	14.553	14.697	14.481	14.433	14.266	14.122	14.457	14.337	14.385	14.098	14.553	14.553	14.505	14.601	14.505	14.505
2014-07-27 04:59:59	14.601	14.481	14.553	14.505	14.529	14.673	14.481	14.409	14.242	14.098	14.433	14.266	14.361	14.074	14.529	14.505	14.481	14.577	14.457	14.481
2014-07-27 05:09:59	14.577	14.457	14.505	14.481	14.505	14.673	14.457	14.385	14.218	14.098	14.409	14.266	14.361	14.05	14.529	14.481	14.457	14.553	14.385	14.433
2014-07-27 05:19:59	14.529	14.433	14.481	14.481	14.481	14.673	14.433	14.361	14.218	14.074	14.409	14.242	14.361	14.05	14.529	14.457	14.409	14.553	14.361	14.409
2014-07-27 05:29:59	14.529	14.409	14.457	14.481	14.481	14.649	14.385	14.361	14.17	14.074	14.409	14.242	14.314	13.978	14.505	14.433	14.385	14.529	14.337	14.409
2014-07-27 05:39:59	14.529	14.385	14.457	14.457	14.481	14.649	14.409	14.361	14.146	13.978	14.409	14.29	14.314	13.954	14.481	14.457	14.385	14.529	14.337	14.409
2014-07-27 05:49:59	14.529	14.385	14.457	14.433	14.481	14.649	14.433	14.361	14.122	14.002	14.433	14.337	14.361	14.002	14.481	14.457	14.385	14.529	14.337	14.433
2014-07-27 05:59:59	14.553	14.385	14.457	14.409	14.505	14.649	14.457	14.385	14.146	14.146	14.457	14.361	14.409	14.05	14.505	14.481	14.409	14.529	14.361	14.433
2014-07-27 06:09:59	14.553	14.385	14.457	14.409	14.505	14.649	14.457	14.361	14.17	14.122	14.457	14.409	14.457	14.074	14.505	14.481	14.409	14.529	14.361	14.433
2014-07-27 06:19:59	14.553	14.385	14.457	14.409	14.529	14.649	14.505	14.385	14.194	14.194	14.481	14.457	14.505	14.122	14.505	14.505	14.409	14.529	14.385	14.457
2014-07-27 06:29:59	14.553	14.385	14.457	14.433	14.553	14.649	14.505	14.409	14.194	14.194	14.505	14.505	14.529	14.122	14.529	14.481	14.433	14.529	14.385	14.457
2014-07-27 06:39:59	14.553	14.409	14.457	14.433	14.553	14.649	14.529	14.433	14.218	14.218	14.505	14.529	14.553	14.122	14.553	14.505	14.433	14.529	14.385	14.457
2014-07-27 06:49:59	14.553	14.409	14.481	14.457	14.577	14.649	14.553	14.457	14.218	14.29	14.553	14.577	14.601	14.146	14.553	14.505	14.433	14.529	14.409	14.457
2014-07-27 06:59:59	14.553	14.409	14.481	14.457	14.577	14.649	14.577	14.457	14.242	14.29	14.553	14.601	14.625	14.17	14.577	14.529	14.457	14.529	14.409	14.457
2014-07-27 07:09:59	14.553	14.409	14.481	14.457	14.601	14.673	14.601	14.481	14.266	14.314	14.553	14.601	14.649	14.17	14.601	14.529	14.433	14.529	14.385	14.481
2014-07-27 07:19:59	14.553	14.409	14.481	14.481	14.601	14.673	14.625	14.505	14.29	14.337	14.601	14.649	14.673	14.218	14.601	14.553	14.457	14.529	14.409	14.481
2014-07-27 07:29:59	14.553	14.409	14.457	14.481	14.625	14.673	14.649	14.505	14.29	14.242	14.601	14.649	14.673	14.218	14.625	14.553	14.457	14.529	14.409	14.481
2014-07-27 07:39:59	14.577	14.433	14.505	14.553	14.601	14.697	14.673	14.553	14.337	14.337	14.625	14.697	14.697	14.29	14.649	14.601	14.481	14.529	14.457	14.505
2014-07-27 07:49:59	14.601	14.433	14.553	14.553	14.673	14.745	14.625	14.553	14.361	14.266	14.553	14.697	14.721	14.29	14.649	14.601	14.481	14.529	14.457	14.505
2014-07-27 07:59:59	14.601	14.457	14.601	14.505	14.673	14.745	14.649	14.553	14.409	14.361	14.505	14.721	14.721	14.29	14.649	14.601	14.481	14.529	14.433	14.505
2014-07-27 08:09:59	14.601	14.457	14.673	14.505	14.697	14.673	14.697	14.553	14.505	14.433	14.553	15.127	14.745	14.337	14.673	14.601	14.505	14.529	14.457	14.505
2014-07-27 08:19:59	14.601	14.457	14.697	14.505	14.697	14.697	14.792	14.577	14.625	14.457	14.577	15.7	14.745	14.385	14.697	14.625	14.505	14.529	14.457	14.505
2014-07-27 08:29:59	14.601	14.457	14.745	14.505	14.721	14.697	14.84	14.625	14.721	14.577	14.625	16.249	14.792	14.457	14.721	14.625	14.505	14.553	14.481	14.553
2014-07-27 08:39:59	14.625	14.481	14.768	14.577	14.745	14.745	14.936	14.649	14.816	15.055	14.721	16.773	14.84	14.721	14.745	14.649	14.553	14.577	14.577	14.625
2014-07-27 08:49:59	14.721	14.553	14.888	14.721	14.768	14.792	14.984	14.745	15.103	15.342	14.84	17.082	14.912	14.96	14.792	14.745	14.649	14.625	14.721	14.697
2014-07-27 08:59:59	14.84	14.625	14.984	14.888	14.84	14.84	15.079	14.84	15.27	15.819	14.984	17.415	14.984	15.318	14.84	14.864	14.697	14.649	14.912	14.792
2014-07-27 09:09:59	14.936	14.768	15.103	15.079	14.912	14.912	15.175	15.008	15.509	16.296	15.127	17.748	15.079	15.963	14.912	14.96	14.816	14.697	15.151	14.96
2014-07-27 09:19:59	15.079	15.008	15.247	15.342	15.008	14.984	15.294	15.151	15.867	16.725	15.318	18.033	15.199	16.987	14.984	15.103	14.984	14.721	15.605	15.151
2014-07-27 09:29:59	15.223	15.27	15.366	15.581	15.103	15.079	15.414	15.294	16.01	16.987	15.533	18.271	15.294	17.463	15.127	15.247	15.151	14.745	15.796	15.294
2014-07-27 09:39:59	15.366	15.509	15.509	15.796	15.151	15.127	15.533	15.438	16.153	17.058	15.7	18.485	15.39	17.391	15.27	15.366	15.366	14.816	16.106	15.366
2014-07-27 09:49:59	15.509	15.652	15.652	16.034	15.247	15.223	15.676	15.652	16.32	17.153	15.867	18.675	15.485	17.249	15.39	15.461	15.485	14.864	16.201	15.438
2014-07-27 09:59:59	15.605	15.748	15.796	16.201	15.342	15.27	15.796	15.796	16.487	17.415	16.01	18.842	15.557	17.201	15.485	15.557	15.605	14.96	16.368	15.533
2014-07-27 10:09:59	15.748	15.843	15.939	16.32	15.414	15.342	15.915	15.915	16.701	17.32	16.129	18.842	15.7	17.51	15.652	15.652	15.724	15.008	16.439	15.629
2014-07-27 10:19:59	15.867	15.986	16.058	16.392	15.485	15.414	16.082	16.058	16.796	17.439	16.225	18.866	15.796	17.605	15.724	15.748	15.867	15.008	16.487	15.652
2014-07-27 10:29:59	15.915	16.034	16.225	16.487	15.581	15.509	16.106	16.177	16.987	17.891	16.344	18.961	15.891	17.796	15.867	15.772	16.01	15.079	16.63	15.748
2014-07-27 10:39:59	15.986	16.177	16.32	16.606	15.676	15.581	16.272	16.392	17.249	18.081	16.463	19.056	15.963	18.01	15.963	15.867	16.177	15.175	16.773	15.867
2014-07-27 10:49:59	16.082	16.32	16.392	16.749	15.796	15.676	16.415	16.558	17.368	19.008	16.677	19.056	16.129	18.652	16.034	15.986	16.296	15.223	16.915	16.01
2014-07-27 10:59:59	16.249	16.511	16.582	17.034	15.891	15.772	16.558	16.606	17.582	19.032	16.915	19.103	16.344	19.175	16.153	16.129	16.487	15.294	17.13	16.177
2014-07-27 11:09:59	16.415	16.701	16.677	17.034	15.963	15.843	16.701	16.701	17.51	18.152	16.939	19.175	16.415	18.699	16.249	16.177	16.63	15.318	17.201	16.249
2014-07-27 11:19:59	16.487	16.677	16.725	16.987	16.034	15.939	16.796	16.63	17.51	18.057	16.987	19.151	16.511	18.604	16.344	16.296	16.749	15.414	17.225	16.32
2014-07-27 11:29:59	16.558	16.677	16.82	16.915	16.129	16.034	16.915	16.654	17.296	17.677	16.939	19.222	16.558	18.366	16.463	16.344	16.82	15.485	17.225	16.296
2014-07-27 11:39:59	16.558	16.654	16.796	16.82	16.201	16.034	16.963	16.701	17.201	17.605	16.844	19.389	16.701	18.152	16.606	16.392	16.915	15.557	17.13	16.272
2014-07-27 11:49:59	16.606	16.63	16.749	16.82	16.249	16.129	17.011	16.725	17.296	17.748	16.868	19.508	16.796	18.081	16.677	16.439	16.963	15.605	17.106	16.272
2014-07-27 11:59:59	16.725	16.677	16.796	17.011	16.344	16.249	17.201	16.892	17.486	18.794	16.987	19.627	17.011	18.675	16.796	16.534	17.034	15.652	17.249	16.32
2014-07-27 12:09:59	16.892	16.796	16.939	17.153	16.392	16.392	17.368	16.915	17.796	19.103	17.106	19.722	17.153	18.889	16.82	16.582	17.177	15.7	17.415	16.368
2014-07-27 12:19:59	17.058	16.892	17.011	17.272	16.487	16.534	17.51	17.011	18.01	19.151	17.225	19.817	17.32	19.341	16.915	16.725	17.368	15.748	17.605	16.487
2014-07-27 12:29:59	17.225	17.082	17.13	17.391	16.558	16.654	17.653	17.13	18.081	19.103	17.344	19.841	17.463	19.508	16.987	16.654	16.082	15.772	16.296	16.582
2014-07-27 12:39:59	17.296	17.201	17.225	17.368	16.63	16.725	17.748	17.153	18.105	19.199	17.439	19.674	17.653	19.912	17.034	16.082	15.485	15.939	15.843	16.654
2014-07-27 12:49:59	17.463	17.391	16.606	17.605	16.796	17.011	18.01	17.32	18.247	21.509	17.701	19.793	17.915	21.223	17.153	15.891	15.533	15.7	15.772	16.963
2014-07-27 12:59:59	16.773	16.939	16.129	17.796	16.892	15.843	18.271	17.701	16.32	21.103	17.891	19.817	18.081	21.748	17.249	15.605	15.652	15.605	15.629	16.32
2014-07-27 13:09:59	16.034	15.915	15.7	17.819	16.749	15.533	18.533	16.82	15.7	21.557	18.081	19.912	18.271	22.082	17.368	15.557	15.748	15.509	15.557	15.843
2014-07-27 13:19:59	15.652	15.533	15.533	17.034	15.724	15.557	18.628	16.177	15.557	16.392	17.439	19.936	18.343	22.298	17.486	15.605	15.867	15.27	15.366	15.557
2014-07-27 13:29:59	15.581	15.509	15.533	15.915	15.629	15.581	18.58	15.843	15.509	15.581	16.392	19.912	18.509	22.226	17.605	15.724	15.939	15.247	15.318	15.39
2014-07-27 13:39:59	15.509	15.438	15.485	15.748	15.557	15.581	17.32	15.581	15.414	15.461	15.485	19.746	18.58	17.51	17.724	15.748	15.843	15.151	15.223	15.223
2014-07-27 13:49:59	15.485	15.438	15.485	15.509	15.557	15.605	16.344	15.509	15.39	15.461	15.342	19.651	18.628	16.392	17.819	15.7	15.533	15.223	15.247	15.247
2014-07-27 13:59:59	15.557	15.509	15.557	15.557	15.629	15.629	15.986	15.557	15.438	15.509	15.366	19.508	18.295	16.177	17.368	15.629	15.509	15.223	15.27	15.318
2014-07-27 14:09:59	15.557	15.509	15.557	15.509	15.605	15.581	15.843	15.438	15.366	15.461	15.366	19.199	17.677	15.963	16.773	15.581	15.438	15.223	15.223	15.27
2014-07-27 14:19:59	15.557	15.533	15.581	15.533	15.581	15.557	15.724	15.485	15.414	15.461	15.366	18.771	17.296	15.891	16.344	15.581	15.39	15.199	15.199	15.247
2014-07-27 14:29:59	15.533	15.485	15.533	15.485	15.581	15.557	15.652	15.438	15.39	15.461	15.342	17.558	16.534	15.867	15.939	15.533	15.342	15.199	15.151	15.199
2014-07-27 14:39:59	15.509	15.485	15.533	15.485	15.581	15.557	15.652	15.414	15.366	15.438	15.342	17.058	16.463	15.724	15.796	15.485	15.366	15.151	15.103	15.175
2014-07-27 14:49:59	15.509	15.485	15.509	15.485	15.581	15.581	15.7	15.39	15.318	15.39	15.318	16.82	15.963	15.772	15.796	15.461	15.39	15.127	15.103	15.151
2014-07-27 14:59:59	15.485	15.414	15.485	15.438	15.581	15.605	15.772	15.366	15.294	15.39	15.342	16.796	16.058	15.796	15.867	15.461	15.414	15.103	15.103	15.127
2014-07-27 15:09:59	15.438	15.414	15.438	15.461	15.605	15.652	15.939	15.414	15.342	15.438	15.39	17.13	16.201	15.891	15.939	15.485	15.461	15.103	15.151	15.175
2014-07-27 15:19:59	15.509	15.485	15.509	15.557	15.652	15.7	16.082	15.461	15.342	15.438	15.342	17.653	16.487	16.082	16.177	15.485	15.485	15.199	15.27	15.247
2014-07-27 15:29:59	15.414	15.366	15.414	15.485	15.509	15.629	16.177	15.414	15.318	15.39	15.342	18.01	16.701	16.01	16.32	15.461	15.461	15.438	15.461	15.414
2014-07-27 15:39:59	15.414	15.39	15.39	15.509	15.533	15.557	16.201	15.438	15.318	15.39	15.414	18.129	16.868	16.272	16.415	15.438	15.509	15.557	15.581	15.366
2014-07-27 15:49:59	15.438	15.438	15.438	15.605	15.557	15.533	16.272	15.461	15.318	15.438	15.533	18.129	16.987	16.558	16.487	15.414	15.509	15.629	15.581	15.39
2014-07-27 15:59:59	15.533	15.509	15.509	15.772	15.676	15.533	16.344	15.605	15.414	15.796	15.652	18.224	17.082	16.82	16.534	15.438	15.605	15.676	15.676	15.509
2014-07-27 16:09:59	15.605	15.581	15.581	15.867	15.748	15.557	16.487	15.796	15.557	16.082	15.796	18.295	17.153	17.058	16.582	15.485	15.652	15.748	15.748	15.605
2014-07-27 16:19:59	15.724	15.676	15.652	15.963	15.796	15.581	16.558	15.915	15.819	16.177	15.843	18.319	17.153	17.082	16.63	15.509	15.605	15.843	15.867	15.7
2014-07-27 16:29:59	15.772	15.724	15.7	15.986	15.819	15.605	16.63	15.986	15.891	16.249	15.891	18.295	17.13	17.082	16.701	15.533	15.581	15.843	15.891	15.748
2014-07-27 16:39:59	15.796	15.772	15.772	16.01	15.891	15.629	16.677	16.01	15.963	16.272	15.963	18.247	17.106	17.106	16.749	15.581	15.533	15.843	15.891	15.748
2014-07-27 16:49:59	15.867	15.819	15.819	16.034	15.939	15.676	16.725	16.058	16.034	16.534	16.034	18.2	17.249	17.177	16.82	15.652	15.605	15.772	15.986	15.772
2014-07-27 16:59:59	15.939	15.891	15.867	16.082	15.963	15.724	16.773	16.153	16.177	16.749	16.058	18.271	17.201	17.201	16.892	15.724	15.7	15.724	16.01	15.796
2014-07-27 17:09:59	15.986	15.939	15.939	16.082	16.01	15.796	16.844	16.177	16.201	16.701	16.106	18.247	17.225	17.177	16.892	15.748	15.748	15.748	16.034	15.796
2014-07-27 17:19:59	16.034	16.01	15.986	16.129	16.034	15.819	16.796	16.225	16.249	16.749	16.129	18.2	17.368	17.177	16.939	15.796	15.796	15.7	16.082	15.819
2014-07-27 17:29:59	16.129	16.082	16.034	16.201	16.082	15.891	16.868	16.32	16.392	17.296	16.201	18.271	17.368	17.439	16.987	15.891	15.915	15.724	16.129	15.867
2014-07-27 17:39:59	16.272	16.177	16.153	16.296	16.201	15.963	17.034	16.558	16.749	17.867	16.296	18.557	17.463	17.701	17.058	16.106	16.129	15.7	16.32	15.963
2014-07-27 17:49:59	16.463	16.392	16.296	16.415	16.32	16.106	17.153	16.892	17.249	18.247	16.368	18.842	17.605	17.843	17.153	16.272	16.272	15.7	16.463	16.082
2014-07-27 17:59:59	16.654	16.606	16.463	16.582	16.415	16.272	17.439	17.249	17.677	18.58	16.463	19.151	17.724	18.01	17.201	16.368	16.511	15.772	16.606	16.225
2014-07-27 18:09:59	16.773	16.773	16.63	16.701	16.534	16.344	17.605	17.51	17.724	18.271	16.511	19.294	17.819	17.915	17.272	16.439	16.654	15.796	16.677	16.344
2014-07-27 18:19:59	16.82	16.844	16.701	16.725	16.582	16.415	17.724	17.534	17.605	17.915	16.534	19.246	17.867	17.867	17.391	16.558	16.725	15.867	16.725	16.392
2014-07-27 18:29:59	16.82	16.82	16.773	16.749	16.749	16.487	17.772	17.51	17.51	17.677	16.558	19.175	17.891	17.796	17.415	16.582	16.796	15.891	16.677	16.392
2014-07-27 18:39:59	16.796	16.796	16.773	16.749	16.82	16.582	17.772	17.439	17.368	17.32	16.558	19.08	17.891	17.677	17.486	16.582	16.796	15.891	16.654	16.392
2014-07-27 18:49:59	16.749	16.701	16.749	16.725	16.796	16.606	17.748	17.344	17.153	16.987	16.534	18.913	17.891	17.558	17.558	16.558	16.749	15.867	16.558	16.32
2014-07-27 18:59:59	16.677	16.654	16.701	16.654	16.82	16.63	17.701	17.249	16.963	16.844	16.487	18.723	17.938	17.391	17.605	16.511	16.701	15.843	16.439	16.272
2014-07-27 19:09:59	16.606	16.582	16.654	16.558	16.773	16.654	17.629	17.13	16.796	16.677	16.439	18.58	17.962	17.201	17.677	16.463	16.582	15.819	16.32	16.225
2014-07-27 19:19:59	16.534	16.487	16.606	16.511	16.773	16.725	17.558	17.034	16.654	16.606	16.392	18.414	17.915	17.177	17.724	16.392	16.487	15.796	16.249	16.129
2014-07-27 19:29:59	16.487	16.439	16.558	16.487	16.749	16.749	17.486	16.915	16.558	16.534	16.368	18.295	17.915	17.082	17.748	16.344	16.415	15.772	16.201	16.058
2014-07-27 19:39:59	16.439	16.392	16.511	16.439	16.749	16.725	17.415	16.82	16.392	16.32	16.344	18.2	17.867	16.939	17.724	16.296	16.344	15.748	16.129	15.963
2014-07-27 19:49:59	16.368	16.344	16.463	16.392	16.725	16.725	17.32	16.701	16.32	16.201	16.296	18.057	17.819	16.844	17.701	16.225	16.249	15.724	16.034	15.891
2014-07-27 19:59:59	16.32	16.296	16.392	16.32	16.654	16.701	17.225	16.558	16.153	16.058	16.249	17.938	17.748	16.725	17.629	16.153	16.177	15.7	15.939	15.796
2014-07-27 20:09:59	16.272	16.201	16.32	16.201	16.606	16.701	17.13	16.439	15.986	15.867	16.177	17.772	17.653	16.606	17.558	16.082	16.082	15.676	15.819	15.7
2014-07-27 20:19:59	16.177	16.129	16.249	16.082	16.511	16.677	16.987	16.296	15.819	15.676	16.129	17.653	17.51	16.439	17.486	16.01	15.963	15.629	15.7	15.629
2014-07-27 20:29:59	16.106	16.034	16.153	15.986	16.415	16.63	16.868	16.177	15.724	15.509	16.058	17.558	17.415	16.32	17.391	15.939	15.891	15.605	15.581	15.533
2014-07-27 20:39:59	16.034	15.986	16.082	15.843	16.344	16.606	16.773	16.082	15.652	15.414	15.986	17.463	17.296	16.201	17.272	15.843	15.819	15.557	15.461	15.461
2014-07-27 20:49:59	15.963	15.891	15.986	15.748	16.272	16.558	16.654	15.963	15.557	15.318	15.915	17.368	17.201	16.082	17.201	15.748	15.7	15.533	15.342	15.366
2014-07-27 20:59:59	15.891	15.819	15.867	15.652	16.177	16.534	16.511	15.843	15.485	15.175	15.843	17.249	17.082	15.986	17.106	15.676	15.605	15.485	15.223	15.294
2014-07-27 21:09:59	15.796	15.7	15.796	15.509	16.106	16.487	16.392	15.724	15.318	14.912	15.772	17.13	16.963	15.843	16.987	15.605	15.509	15.461	15.079	15.247
2014-07-27 21:19:59	15.7	15.605	15.7	15.366	15.986	16.439	16.272	15.605	15.199	14.816	15.676	17.034	16.82	15.676	16.868	15.509	15.39	15.414	14.96	15.151
2014-07-27 21:29:59	15.605	15.485	15.605	15.294	15.891	16.392	16.177	15.533	15.103	14.745	15.605	16.915	16.701	15.557	16.749	15.414	15.294	15.366	14.888	15.055
2014-07-27 21:39:59	15.509	15.414	15.509	15.223	15.796	16.344	16.082	15.461	15.079	14.792	15.557	16.82	16.63	15.438	16.654	15.342	15.199	15.318	14.816	14.984
2014-07-27 21:49:59	15.461	15.342	15.438	15.175	15.748	16.272	16.01	15.366	15.008	14.745	15.485	16.725	16.534	15.342	16.582	15.27	15.151	15.247	14.745	14.96
2014-07-27 21:59:59	15.414	15.27	15.39	15.103	15.676	16.225	15.939	15.27	14.936	14.745	15.438	16.63	16.415	15.247	16.463	15.223	15.127	15.199	14.649	14.912
2014-07-27 22:09:59	15.342	15.223	15.318	15.055	15.581	16.177	15.843	15.199	14.912	14.792	15.39	16.534	16.368	15.175	16.368	15.175	15.055	15.127	14.601	14.864
2014-07-27 22:19:59	15.294	15.175	15.27	15.008	15.533	16.129	15.796	15.175	14.888	14.792	15.342	16.463	16.296	15.127	16.296	15.151	15.008	15.079	14.577	14.84
2014-07-27 22:29:59	15.247	15.127	15.27	14.96	15.485	16.082	15.724	15.127	14.816	14.721	15.318	16.392	16.225	15.079	16.249	15.127	14.96	15.031	14.529	14.816
2014-07-27 22:39:59	15.175	15.079	15.247	14.888	15.414	16.034	15.652	15.079	14.745	14.697	15.247	16.32	16.153	15.031	16.153	15.079	14.912	15.008	14.481	14.792
2014-07-27 22:49:59	15.127	15.031	15.223	14.84	15.366	15.986	15.605	15.031	14.697	14.649	15.199	16.272	16.082	14.96	16.106	15.031	14.888	14.96	14.433	14.768
2014-07-27 22:59:59	15.055	14.984	15.175	14.816	15.318	15.963	15.557	14.984	14.649	14.601	15.151	16.201	16.01	14.912	16.058	15.008	14.84	14.912	14.385	14.745
2014-07-27 23:09:59	15.031	14.96	15.127	14.792	15.27	15.891	15.509	14.936	14.625	14.577	15.127	16.129	15.939	14.864	16.01	14.96	14.792	14.888	14.361	14.745
2014-07-27 23:19:59	15.008	14.936	15.127	14.768	15.247	15.867	15.461	14.912	14.625	14.577	15.103	16.058	15.891	14.84	15.963	14.936	14.888	14.84	14.649	14.721
2014-07-27 23:29:59	14.984	14.912	15.079	14.792	15.223	15.819	15.485	14.912	14.529	14.553	15.103	16.01	15.867	14.649	15.939	14.984	15.151	14.888	15.055	14.721
2014-07-27 23:39:59	14.984	14.912	15.103	14.816	15.223	15.772	15.509	14.84	14.433	14.505	15.127	15.939	15.867	14.601	15.915	15.103	15.199	15.079	15.079	14.721
2014-07-27 23:49:59	15.055	14.936	15.127	14.792	15.223	15.175	15.533	14.745	14.792	14.433	15.127	15.963	15.867	14.505	15.915	15.151	15.175	15.151	15.127	14.721
2014-07-27 23:59:59	15.127	15.103	15.175	14.768	15.151	15.127	15.533	14.84	14.96	14.745	15.127	15.986	15.891	14.457	15.891	15.175	15.127	15.175	15.175	15.079
2014-07-28 00:09:59	15.151	15.103	15.151	14.888	15.127	15.055	15.509	14.888	14.768	14.888	14.96	15.963	15.891	14.409	15.891	15.127	15.103	15.199	15.175	15.175
2014-07-28 00:19:59	15.055	15.008	15.055	14.96	15.031	15.008	15.342	14.745	14.697	14.792	14.768	15.939	15.891	14.721	15.867	15.079	15.079	15.175	15.175	15.175
2014-07-28 00:29:59	15.008	14.984	15.031	14.936	15.008	14.96	15.127	14.84	14.816	14.888	14.792	15.915	15.867	14.768	15.509	15.079	15.103	15.199	15.199	15.127
2014-07-28 00:39:59	15.008	14.96	15.031	14.936	14.984	14.96	14.984	14.864	14.816	14.864	14.745	15.7	15.294	14.816	14.96	15.079	15.127	15.223	15.175	15.055
2014-07-28 00:49:59	15.008	14.984	15.031	14.936	14.984	14.96	14.96	14.888	14.84	14.888	14.745	15.008	14.84	14.84	14.697	15.031	15.103	15.247	15.127	15.031
2014-07-28 00:59:59	15.031	14.984	15.055	14.936	14.984	14.936	14.936	14.864	14.816	14.864	14.745	14.912	14.792	14.84	14.697	15.055	15.079	15.127	15.079	14.96
2014-07-28 01:09:59	15.031	14.96	15.055	14.936	14.96	14.936	14.912	14.912	14.84	14.888	14.816	14.984	14.864	14.912	14.888	15.079	15.079	15.127	15.031	14.96
2014-07-28 01:19:59	14.984	14.96	15.031	14.936	14.984	14.936	14.912	14.936	14.888	14.936	14.936	15.008	14.888	14.936	14.96	15.031	14.984	15.175	15.103	14.984
2014-07-28 01:29:59	15.008	14.984	15.031	14.96	15.031	14.96	14.936	14.96	14.912	14.96	14.864	15.008	14.888	14.936	14.936	15.008	14.912	15.175	15.151	15.031
2014-07-28 01:39:59	15.055	15.031	15.079	15.008	15.055	15.008	14.984	14.912	14.864	14.936	14.912	14.984	14.864	14.936	14.936	15.031	14.912	15.127	15.127	15.031
2014-07-28 01:49:59	15.055	15.008	15.079	14.984	15.031	14.984	14.984	14.936	14.888	14.936	14.84	14.984	14.864	14.936	14.984	15.031	14.96	15.055	15.055	15.055
2014-07-28 01:59:59	15.031	14.984	15.055	14.96	15.008	14.96	14.936	14.912	14.864	14.936	14.864	14.984	14.888	14.936	14.984	14.984	14.888	14.816	14.936	14.912
2014-07-28 02:09:59	15.008	14.984	15.031	14.96	15.008	14.984	14.936	14.912	14.864	14.936	14.864	15.008	14.888	14.96	14.984	14.96	14.888	14.864	14.912	14.912
2014-07-28 02:19:59	15.008	14.984	15.008	14.96	15.008	14.96	14.936	14.936	14.888	14.936	14.912	15.008	14.912	14.96	14.984	14.936	14.888	14.768	14.888	14.912
2014-07-28 02:29:59	14.984	14.96	15.008	14.936	14.984	14.936	14.936	14.96	14.912	14.96	14.936	15.031	14.912	14.984	14.984	14.984	14.96	14.816	14.864	14.912
2014-07-28 02:39:59	15.008	14.984	15.008	14.96	15.031	14.984	14.96	15.008	14.96	15.008	14.984	15.031	14.936	14.984	14.984	15.008	15.008	14.816	14.912	15.031
2014-07-28 02:49:59	15.055	15.055	15.079	15.031	15.079	15.008	14.984	15.008	14.96	15.008	14.96	15.055	14.936	15.008	15.008	15.079	15.031	14.816	14.936	15.055
2014-07-28 02:59:59	15.103	15.103	15.103	15.055	15.103	15.008	14.984	15.008	14.96	15.008	14.936	15.055	14.936	15.008	14.96	15.031	15.055	14.84	14.96	15.031
2014-07-28 03:09:59	15.079	15.031	15.079	15.008	15.031	14.984	14.96	14.96	14.912	14.984	14.888	15.031	14.912	14.984	14.912	15.008	15.031	14.84	14.936	15.031
2014-07-28 03:19:59	15.031	15.008	15.055	14.984	15.031	14.984	14.96	14.984	14.936	15.008	14.888	15.031	14.912	14.96	14.912	15.031	15.031	14.84	14.96	15.008
2014-07-28 03:29:59	15.031	15.031	15.055	14.984	15.031	15.008	14.984	15.008	14.96	15.031	14.912	15.055	14.912	14.936	14.912	15.031	15.031	14.84	14.984	15.031
2014-07-28 03:39:59	15.055	15.031	15.055	14.984	15.055	15.008	15.008	15.008	14.96	15.031	14.912	15.079	14.936	14.936	14.936	15.031	15.008	14.864	14.984	15.031
2014-07-28 03:49:59	15.031	15.031	15.055	14.984	15.031	15.008	15.008	14.984	14.96	15.031	14.96	15.127	14.984	14.912	15.008	15.031	15.008	14.888	14.984	15.055
2014-07-28 03:59:59	15.031	15.008	15.055	14.96	15.031	14.984	15.008	14.984	14.96	15.008	14.96	15.151	15.008	14.864	15.055	15.031	14.984	14.888	15.008	15.055
2014-07-28 04:09:59	15.031	15.008	15.031	14.936	15.031	14.984	15.008	14.96	14.912	15.008	14.96	15.175	15.031	14.792	15.079	15.031	14.96	14.888	14.96	15.031
2014-07-28 04:19:59	15.031	14.984	15.031	14.912	15.031	14.984	14.984	14.96	14.864	14.936	14.96	15.199	15.055	14.745	15.103	15.008	14.936	14.864	14.864	15.008
2014-07-28 04:29:59	15.008	14.984	15.008	14.888	15.031	14.96	14.96	14.936	14.816	14.888	14.96	15.199	15.079	14.697	15.127	14.984	14.936	14.84	14.84	14.984
2014-07-28 04:39:59	14.984	14.936	14.96	14.816	15.031	14.96	14.936	14.912	14.768	14.816	14.912	15.199	15.103	14.649	15.127	14.96	14.912	14.864	14.84	14.936
2014-07-28 04:49:59	14.96	14.912	14.936	14.768	15.008	14.96	14.912	14.888	14.697	14.721	14.864	15.199	15.127	14.529	15.151	14.912	14.864	14.84	14.816	14.912
2014-07-28 04:59:59	14.936	14.84	14.888	14.721	14.96	14.96	14.792	14.864	14.649	14.625	14.816	15.175	15.127	14.481	15.175	14.888	14.816	14.816	14.792	14.864
2014-07-28 05:09:59	14.888	14.792	14.84	14.745	14.912	14.96	14.768	14.84	14.577	14.625	14.792	15.175	15.151	14.409	15.175	14.84	14.745	14.816	14.745	14.816
2014-07-28 05:19:59	14.888	14.745	14.816	14.625	14.912	14.936	14.745	14.84	14.529	14.553	14.768	15.175	15.175	14.361	15.199	14.816	14.721	14.816	14.721	14.792
2014-07-28 05:29:59	14.864	14.697	14.792	14.577	14.864	14.936	14.745	14.792	14.505	14.505	14.745	15.151	15.199	14.337	15.199	14.792	14.697	14.84	14.649	14.745
2014-07-28 05:39:59	14.84	14.673	14.745	14.577	14.84	14.936	14.721	14.792	14.457	14.433	14.721	15.151	15.199	14.337	15.199	14.745	14.649	14.816	14.601	14.745
2014-07-28 05:49:59	14.792	14.649	14.745	14.553	14.816	14.936	14.697	14.768	14.481	14.409	14.697	15.127	15.223	14.314	15.199	14.745	14.625	14.792	14.553	14.721
2014-07-28 05:59:59	14.745	14.625	14.721	14.553	14.816	14.936	14.697	14.745	14.457	14.409	14.697	15.127	15.223	14.337	15.223	14.697	14.601	14.768	14.529	14.697
2014-07-28 06:09:59	14.697	14.625	14.721	14.577	14.792	14.888	14.673	14.768	14.433	14.409	14.697	15.103	15.247	14.314	15.223	14.697	14.577	14.768	14.529	14.697
2014-07-28 06:19:59	14.649	14.601	14.697	14.553	14.768	14.888	14.649	14.768	14.409	14.409	14.697	15.103	15.247	14.337	15.223	14.697	14.577	14.745	14.481	14.673
2014-07-28 06:29:59	14.649	14.625	14.697	14.577	14.768	14.888	14.649	14.745	14.385	14.433	14.697	15.079	15.27	14.314	15.223	14.673	14.553	14.745	14.505	14.673
2014-07-28 06:39:59	14.625	14.601	14.673	14.553	14.745	14.888	14.673	14.745	14.409	14.457	14.673	15.079	15.294	14.337	15.223	14.649	14.529	14.745	14.505	14.649
2014-07-28 06:49:59	14.649	14.601	14.649	14.553	14.745	14.888	14.673	14.745	14.433	14.505	14.697	15.079	15.294	14.361	15.223	14.649	14.529	14.745	14.505	14.649
2014-07-28 06:59:59	14.649	14.601	14.649	14.577	14.745	14.888	14.673	14.768	14.481	14.577	14.721	15.079	15.294	14.409	15.223	14.649	14.529	14.745	14.505	14.649
2014-07-28 07:09:59	14.649	14.601	14.649	14.649	14.768	14.888	14.697	14.745	14.529	14.673	14.721	15.103	15.318	14.481	15.223	14.649	14.553	14.721	14.553	14.649
2014-07-28 07:19:59	14.697	14.601	14.697	14.697	14.792	14.912	14.745	14.721	14.601	14.864	14.768	15.127	15.342	14.601	15.223	14.697	14.577	14.721	14.625	14.673
2014-07-28 07:29:59	14.745	14.649	14.816	14.768	14.888	14.936	14.864	14.816	14.697	15.175	14.816	15.199	15.366	14.816	15.199	14.721	14.625	14.721	14.697	14.721
2014-07-28 07:39:59	14.84	14.721	14.936	14.816	14.96	14.936	14.936	14.864	14.84	15.318	14.864	15.318	15.39	14.96	15.199	14.745	14.673	14.697	14.792	14.768
2014-07-28 07:49:59	14.912	14.792	15.031	14.888	15.031	14.984	15.008	14.936	14.984	15.461	14.984	15.629	15.438	15.079	15.27	14.816	14.745	14.721	14.888	14.816
2014-07-28 07:59:59	15.008	14.84	15.151	14.936	15.103	15.008	15.103	14.984	15.103	15.605	15.055	15.748	15.461	15.223	15.366	14.864	14.816	14.864	14.936	14.912
2014-07-28 08:09:59	15.055	14.888	15.223	14.984	15.175	15.031	15.199	15.055	15.199	15.652	15.103	15.867	15.509	15.318	15.414	14.912	14.864	14.912	14.984	15.127
2014-07-28 08:19:59	15.103	14.96	15.318	15.008	15.247	15.055	15.27	15.103	15.318	15.867	15.175	15.939	15.557	15.461	15.509	14.96	14.936	14.912	15.031	15.127
2014-07-28 08:29:59	15.175	15.031	15.39	15.103	15.342	15.103	15.39	15.175	15.39	15.867	15.247	16.058	15.605	15.629	15.533	15.008	15.008	14.936	15.103	15.175
2014-07-28 08:39:59	15.27	15.079	15.461	15.151	15.414	15.151	15.485	15.247	15.485	15.652	15.318	16.106	15.652	15.605	15.629	15.079	15.079	14.984	15.151	15.223
2014-07-28 08:49:59	15.294	15.127	15.509	15.175	15.438	15.175	15.509	15.318	15.509	15.461	15.342	16.129	15.7	15.533	15.676	15.079	15.103	15.008	15.199	15.27
2014-07-28 08:59:59	15.318	15.151	15.557	15.199	15.509	15.199	15.557	15.342	15.533	15.724	15.414	16.225	15.772	15.605	15.724	15.127	15.151	15.055	15.247	15.27
2014-07-28 09:09:59	15.39	15.199	15.581	15.247	15.581	15.223	15.629	15.39	15.605	15.748	15.461	16.272	15.843	15.7	15.819	15.175	15.199	15.079	15.318	15.318
2014-07-28 09:19:59	15.39	15.223	15.605	15.247	15.629	15.27	15.7	15.366	15.676	15.557	15.461	16.225	15.891	15.605	15.867	15.175	15.199	15.079	15.318	15.318
2014-07-28 09:29:59	15.366	15.223	15.629	15.223	15.652	15.27	15.748	15.366	15.652	15.39	15.461	16.177	15.891	15.485	15.915	15.199	15.199	15.103	15.294	15.366
2014-07-28 09:39:59	15.342	15.223	15.652	15.175	15.7	15.27	15.796	15.366	15.629	15.414	15.461	16.177	15.891	15.485	15.939	15.199	15.199	15.127	15.294	15.39
2014-07-28 09:49:59	15.342	15.223	15.652	15.175	15.748	15.294	15.819	15.366	15.652	15.485	15.485	16.225	15.939	15.509	15.963	15.199	15.223	15.175	15.342	15.414
2014-07-28 09:59:59	15.366	15.223	15.748	15.247	15.772	15.318	15.867	15.414	15.652	15.748	15.557	16.368	15.963	15.605	16.01	15.223	15.223	15.223	15.414	15.461
2014-07-28 10:09:59	15.414	15.27	15.796	15.366	15.819	15.342	15.939	15.438	15.7	15.843	15.605	16.487	16.01	15.724	16.058	15.27	15.27	15.223	15.461	15.485
2014-07-28 10:19:59	15.438	15.318	15.819	15.414	15.867	15.366	15.963	15.485	15.7	15.796	15.652	16.558	16.058	15.796	16.082	15.294	15.294	15.247	15.485	15.509
2014-07-28 10:29:59	15.461	15.342	15.891	15.461	15.939	15.39	16.034	15.533	15.772	15.915	15.724	16.63	16.106	15.867	16.129	15.342	15.318	15.27	15.533	15.557
2014-07-28 10:39:59	15.533	15.366	15.915	15.557	15.963	15.414	16.106	15.581	15.867	16.177	15.796	16.773	16.177	16.034	16.225	15.39	15.366	15.342	15.605	15.581
2014-07-28 10:49:59	15.581	15.414	15.986	15.652	16.01	15.461	16.201	15.676	15.915	16.225	15.867	16.844	16.201	16.153	16.249	15.414	15.414	15.318	15.652	15.605
2014-07-28 10:59:59	15.676	15.485	16.082	15.772	16.034	15.509	16.249	15.819	16.034	16.725	15.986	17.13	16.272	16.439	16.296	15.509	15.485	15.342	15.748	15.676
2014-07-28 11:09:59	15.796	15.581	16.177	15.939	16.106	15.581	16.368	15.891	16.153	16.606	16.082	17.201	16.32	16.558	16.32	15.557	15.557	15.366	15.915	15.748
2014-07-28 11:19:59	15.843	15.652	16.249	15.963	16.153	15.605	16.392	15.939	16.177	16.487	16.129	17.272	16.439	16.63	16.415	15.605	15.629	15.366	15.939	15.796
2014-07-28 11:29:59	15.915	15.748	16.32	16.106	16.249	15.676	16.487	16.01	16.344	17.011	16.249	17.534	16.558	16.868	16.534	15.7	15.7	15.39	16.058	15.891
2014-07-28 11:39:59	16.058	15.843	16.463	16.32	16.344	15.748	16.582	16.106	16.511	17.391	16.368	17.701	16.701	17.13	16.582	15.819	15.843	15.438	16.225	15.986
2014-07-28 11:49:59	16.225	15.986	16.558	16.558	16.439	15.819	16.725	16.32	16.725	18.057	16.511	18.081	16.796	17.582	16.677	15.986	15.986	15.461	16.439	16.106
2014-07-28 11:59:59	16.439	16.177	16.677	16.725	16.511	15.915	16.844	16.606	16.987	18.366	16.63	18.343	16.892	17.819	16.773	16.106	16.153	15.605	16.654	16.296
2014-07-28 12:09:59	16.63	16.296	16.82	16.868	16.558	16.01	16.987	16.844	17.13	18.723	16.725	18.533	17.034	18.033	16.844	16.272	16.32	15.724	16.892	16.439
2014-07-28 12:19:59	16.773	16.487	16.868	16.915	16.63	16.082	17.082	16.939	17.249	18.557	16.773	18.604	17.058	18.224	16.915	16.368	16.487	15.819	17.106	16.558
2014-07-28 12:29:59	16.892	16.606	16.939	16.963	16.654	16.177	17.249	17.082	17.225	18.485	16.844	18.652	17.082	18.319	17.011	16.487	16.63	15.819	17.106	16.63
2014-07-28 12:39:59	16.987	16.654	17.034	17.011	16.773	16.272	17.368	17.249	17.272	18.081	16.892	18.652	17.201	18.39	17.106	16.534	16.701	15.772	17.13	16.654
2014-07-28 12:49:59	17.034	16.725	17.106	17.201	16.844	16.368	17.415	17.344	17.249	18.152	16.963	18.747	17.249	18.295	17.201	16.654	16.034	15.796	16.249	16.725
2014-07-28 12:59:59	17.082	16.796	17.13	17.272	16.915	16.415	17.51	17.391	17.225	18.295	17.058	18.699	17.32	18.295	17.296	15.843	15.27	15.915	15.557	16.725
2014-07-28 13:09:59	17.13	16.868	16.177	17.344	17.034	16.511	17.582	17.51	17.344	18.842	17.153	18.866	17.415	18.461	17.344	15.461	15.223	15.605	15.485	16.796
2014-07-28 13:19:59	16.177	16.129	15.748	17.439	17.153	15.438	17.677	17.653	17.177	18.937	17.296	18.985	17.486	18.533	17.415	15.366	15.366	15.581	15.485	16.272
2014-07-28 13:29:59	15.748	15.581	15.533	17.51	16.177	15.39	17.772	17.368	15.939	18.842	17.368	19.151	17.51	18.628	17.391	15.342	15.438	15.509	15.438	15.533
2014-07-28 13:39:59	15.509	15.438	15.461	16.153	15.461	15.342	17.819	15.915	15.533	15.509	17.368	19.103	17.534	18.557	17.439	15.461	15.533	15.438	15.438	15.461
2014-07-28 13:49:59	15.438	15.366	15.438	15.581	15.414	15.366	17.962	15.509	15.366	15.414	15.629	18.985	17.558	16.654	17.51	15.485	15.581	15.414	15.438	15.438
2014-07-28 13:59:59	15.39	15.342	15.414	15.366	15.39	15.366	16.558	15.414	15.318	15.342	15.247	18.866	17.582	15.819	17.534	15.485	15.557	15.414	15.414	15.39
2014-07-28 14:09:59	15.414	15.366	15.414	15.366	15.39	15.366	16.01	15.39	15.294	15.318	15.151	18.771	17.677	15.629	17.51	15.533	15.557	15.414	15.438	15.39
2014-07-28 14:19:59	15.414	15.366	15.414	15.342	15.39	15.366	15.461	15.318	15.247	15.294	15.199	18.319	17.034	15.438	16.606	15.509	15.509	15.414	15.39	15.366
2014-07-28 14:29:59	15.414	15.414	15.438	15.39	15.414	15.366	15.414	15.294	15.223	15.27	15.127	16.606	15.796	15.342	15.652	15.485	15.485	15.39	15.342	15.366
2014-07-28 14:39:59	15.461	15.438	15.461	15.414	15.461	15.39	15.414	15.318	15.27	15.342	15.175	15.843	15.509	15.27	15.533	15.485	15.485	15.39	15.366	15.39
2014-07-28 14:49:59	15.485	15.461	15.485	15.438	15.485	15.438	15.438	15.366	15.294	15.366	15.247	15.629	15.438	15.318	15.509	15.485	15.485	15.366	15.366	15.39
2014-07-28 14:59:59	15.485	15.438	15.485	15.414	15.485	15.438	15.461	15.39	15.342	15.39	15.27	15.533	15.39	15.366	15.461	15.485	15.414	15.366	15.342	15.39
2014-07-28 15:09:59	15.485	15.438	15.485	15.414	15.485	15.438	15.461	15.39	15.342	15.39	15.294	15.557	15.39	15.366	15.461	15.461	15.438	15.366	15.342	15.366
2014-07-28 15:19:59	15.461	15.438	15.485	15.414	15.485	15.438	15.461	15.39	15.342	15.414	15.294	15.581	15.39	15.39	15.438	15.461	15.414	15.366	15.342	15.366
2014-07-28 15:29:59	15.461	15.414	15.461	15.414	15.461	15.438	15.438	15.39	15.342	15.39	15.294	15.605	15.414	15.39	15.461	15.438	15.39	15.366	15.318	15.342
2014-07-28 15:39:59	15.438	15.414	15.461	15.39	15.461	15.438	15.438	15.366	15.318	15.366	15.294	15.7	15.461	15.414	15.485	15.438	15.414	15.366	15.342	15.342
2014-07-28 15:49:59	15.438	15.414	15.461	15.39	15.461	15.414	15.461	15.366	15.318	15.39	15.294	15.867	15.509	15.438	15.509	15.438	15.461	15.342	15.342	15.366
2014-07-28 15:59:59	15.414	15.39	15.414	15.366	15.414	15.39	15.438	15.342	15.294	15.366	15.27	15.939	15.581	15.414	15.581	15.438	15.414	15.342	15.342	15.318
2014-07-28 16:09:59	15.414	15.39	15.414	15.366	15.414	15.39	15.438	15.366	15.318	15.366	15.27	16.129	15.676	15.461	15.629	15.414	15.39	15.294	15.294	15.318
2014-07-28 16:19:59	15.414	15.39	15.414	15.39	15.438	15.39	15.485	15.366	15.318	15.366	15.294	16.272	15.748	15.557	15.676	15.39	15.39	15.27	15.294	15.342
2014-07-28 16:29:59	15.438	15.414	15.438	15.438	15.461	15.414	15.533	15.39	15.318	15.414	15.342	16.415	15.796	15.819	15.724	15.414	15.414	15.27	15.318	15.342
2014-07-28 16:39:59	15.438	15.414	15.438	15.509	15.461	15.39	15.581	15.438	15.342	15.509	15.39	16.487	15.867	15.939	15.772	15.414	15.414	15.27	15.318	15.342
2014-07-28 16:49:59	15.461	15.438	15.461	15.581	15.485	15.39	15.605	15.509	15.366	15.557	15.461	16.582	15.891	16.01	15.819	15.414	15.39	15.27	15.318	15.366
2014-07-28 16:59:59	15.485	15.461	15.485	15.605	15.509	15.39	15.652	15.533	15.438	15.533	15.509	16.606	15.963	16.058	15.867	15.414	15.366	15.294	15.318	15.39
2014-07-28 17:09:59	15.533	15.485	15.509	15.557	15.557	15.414	15.7	15.581	15.485	15.39	15.509	16.606	15.986	16.034	15.915	15.39	15.342	15.294	15.294	15.366
2014-07-28 17:19:59	15.533	15.485	15.509	15.485	15.557	15.414	15.724	15.581	15.485	15.294	15.509	16.582	16.01	15.963	15.939	15.414	15.318	15.27	15.27	15.342
2014-07-28 17:29:59	15.557	15.509	15.509	15.414	15.581	15.414	15.724	15.557	15.461	15.031	15.509	16.511	16.034	15.748	15.963	15.39	15.247	15.27	15.27	15.318
2014-07-28 17:39:59	15.533	15.485	15.509	15.294	15.557	15.438	15.7	15.557	15.438	14.864	15.533	16.487	16.058	15.509	15.963	15.39	15.175	15.247	15.27	15.27
2014-07-28 17:49:59	15.485	15.461	15.509	15.223	15.557	15.438	15.676	15.533	15.414	14.888	15.533	16.463	16.082	15.438	15.986	15.39	15.199	15.247	15.294	15.223
2014-07-28 17:59:59	15.366	15.414	15.509	15.175	15.557	15.438	15.652	15.557	15.366	14.912	15.533	16.463	16.082	15.39	15.986	15.39	15.223	15.223	15.318	15.199
2014-07-28 18:09:59	15.27	15.39	15.485	15.127	15.557	15.438	15.652	15.509	15.342	14.936	15.557	16.415	16.082	15.294	16.01	15.366	15.223	15.223	15.318	15.175
2014-07-28 18:19:59	15.199	15.366	15.485	15.103	15.533	15.438	15.652	15.509	15.294	14.864	15.581	16.415	16.106	15.199	16.01	15.366	15.223	15.199	15.342	15.151
2014-07-28 18:29:59	15.175	15.366	15.485	15.055	15.533	15.438	15.676	15.485	15.27	14.792	15.581	16.344	16.106	15.151	16.01	15.366	15.223	15.199	15.342	15.151
2014-07-28 18:39:59	15.199	15.342	15.461	15.031	15.509	15.438	15.676	15.485	15.247	14.792	15.557	16.296	16.106	15.151	16.01	15.366	15.223	15.223	15.342	15.127
2014-07-28 18:49:59	15.223	15.318	15.461	15.008	15.509	15.438	15.676	15.485	15.223	14.864	15.581	16.249	16.106	15.175	16.01	15.342	15.199	15.199	15.318	15.127
2014-07-28 18:59:59	15.223	15.318	15.461	15.008	15.485	15.461	15.676	15.461	15.199	14.84	15.581	16.225	16.106	15.223	15.986	15.318	15.199	15.199	15.294	15.103
2014-07-28 19:09:59	15.247	15.294	15.438	15.008	15.485	15.438	15.652	15.461	15.199	14.888	15.605	16.201	16.106	15.199	15.986	15.318	15.175	15.199	15.294	15.103
2014-07-28 19:19:59	15.223	15.27	15.414	14.984	15.461	15.438	15.652	15.438	15.175	14.84	15.581	16.153	16.106	15.151	15.986	15.294	15.175	15.175	15.247	15.079
2014-07-28 19:29:59	15.223	15.27	15.39	14.96	15.461	15.438	15.629	15.414	15.127	14.816	15.581	16.082	16.106	15.151	15.986	15.294	15.151	15.175	15.223	15.055
2014-07-28 19:39:59	15.199	15.247	15.366	14.936	15.461	15.438	15.629	15.414	15.103	14.792	15.557	16.058	16.106	15.127	15.963	15.27	15.151	15.175	15.199	15.055
2014-07-28 19:49:59	15.199	15.223	15.318	14.936	15.438	15.414	15.629	15.39	15.055	14.721	15.533	16.01	16.106	15.127	15.963	15.27	15.127	15.151	15.151	15.031
2014-07-28 19:59:59	15.175	15.199	15.294	14.912	15.414	15.414	15.605	15.366	15.031	14.625	15.533	15.963	16.082	15.079	15.963	15.247	15.127	15.151	15.127	15.031
2014-07-28 20:09:59	15.175	15.175	15.27	14.888	15.414	15.39	15.605	15.342	15.008	14.529	15.509	15.915	16.082	14.984	15.939	15.223	15.103	15.127	15.127	15.008
2014-07-28 20:19:59	15.175	15.151	15.247	14.84	15.414	15.39	15.557	15.294	14.936	14.433	15.485	15.819	16.058	14.96	15.939	15.223	15.079	15.103	15.055	15.008
2014-07-28 20:29:59	15.151	15.127	15.199	14.792	15.39	15.366	15.533	15.27	14.912	14.385	15.461	15.772	16.058	14.864	15.915	15.199	15.031	15.103	15.008	14.984
2014-07-28 20:39:59	15.103	15.103	15.175	14.745	15.366	15.342	15.509	15.247	14.888	14.314	15.414	15.748	16.034	14.768	15.891	15.175	15.008	15.079	14.96	14.96
2014-07-28 20:49:59	15.055	15.079	15.151	14.697	15.366	15.342	15.485	15.199	14.864	14.266	15.39	15.7	16.01	14.673	15.891	15.151	14.984	15.079	14.936	14.936
2014-07-28 20:59:59	15.031	15.055	15.127	14.649	15.342	15.318	15.461	15.175	14.84	14.17	15.366	15.652	16.01	14.577	15.843	15.127	14.936	15.055	14.888	14.888
2014-07-28 21:09:59	14.984	15.031	15.079	14.601	15.318	15.294	15.438	15.127	14.792	14.146	15.342	15.581	15.986	14.481	15.843	15.127	14.912	15.055	14.84	14.888
2014-07-28 21:19:59	14.96	15.008	15.031	14.577	15.318	15.27	15.414	15.103	14.745	14.074	15.318	15.533	15.963	14.337	15.819	15.079	14.888	15.031	14.792	14.84
2014-07-28 21:29:59	14.912	14.984	15.008	14.529	15.318	15.247	15.39	15.079	14.697	14.002	15.294	15.461	15.963	14.218	15.796	15.079	14.84	15.031	14.745	14.816
2014-07-28 21:39:59	14.888	14.96	14.984	14.481	15.294	15.247	15.366	15.031	14.625	13.954	15.27	15.39	15.939	14.17	15.796	15.055	14.816	15.008	14.721	14.792
2014-07-28 21:49:59	14.84	14.936	14.96	14.457	15.27	15.223	15.342	15.008	14.553	13.954	15.247	15.342	15.915	14.17	15.772	15.031	14.792	15.008	14.673	14.768
2014-07-28 21:59:59	14.792	14.888	14.936	14.409	15.27	15.199	15.318	14.96	14.505	13.954	15.223	15.27	15.891	14.17	15.748	15.008	14.745	14.984	14.625	14.745
2014-07-28 22:09:59	14.768	14.864	14.912	14.385	15.247	15.199	15.318	14.936	14.433	13.93	15.223	15.223	15.891	14.122	15.724	14.984	14.721	14.984	14.577	14.697
2014-07-28 22:19:59	14.721	14.84	14.864	14.361	15.223	15.175	15.294	14.888	14.385	13.834	15.175	15.175	15.867	14.098	15.7	14.96	14.673	14.96	14.529	14.673
2014-07-28 22:29:59	14.673	14.816	14.84	14.314	15.223	15.151	15.294	14.84	14.337	13.786	15.175	15.127	15.843	13.954	15.676	14.936	14.649	14.936	14.481	14.649
2014-07-28 22:39:59	14.649	14.768	14.792	14.266	15.199	15.151	15.27	14.816	14.29	13.786	15.151	15.079	15.843	13.906	15.652	14.888	14.625	14.936	14.457	14.625
2014-07-28 22:49:59	14.601	14.745	14.745	14.218	15.175	15.127	15.247	14.768	14.242	13.714	15.127	15.031	15.796	13.882	15.629	14.864	14.577	14.936	14.409	14.601
2014-07-28 22:59:59	14.577	14.673	14.721	14.194	15.151	15.103	15.247	14.721	14.194	13.618	15.127	14.96	15.796	13.762	15.605	14.84	14.553	14.912	14.337	14.577
2014-07-28 23:09:59	14.553	14.625	14.697	14.146	15.127	15.079	15.223	14.697	14.146	13.522	15.103	14.888	15.772	13.618	15.581	14.816	14.529	14.888	14.29	14.553
2014-07-28 23:19:59	14.505	14.577	14.649	14.122	15.127	15.079	15.223	14.649	14.098	13.449	15.079	14.816	15.748	13.642	15.557	14.792	14.481	14.888	14.242	14.529
2014-07-28 23:29:59	14.481	14.529	14.625	14.074	15.079	15.055	15.199	14.601	14.026	13.305	15.055	14.745	15.724	13.546	15.533	14.768	14.457	14.864	14.17	14.505
2014-07-28 23:39:59	14.457	14.481	14.601	14.026	15.079	15.031	15.175	14.553	13.978	13.209	15.031	14.649	15.724	13.425	15.509	14.721	14.409	14.84	14.122	14.481
2014-07-28 23:49:59	14.409	14.457	14.577	13.978	15.055	15.031	15.151	14.505	13.906	13.064	15.031	14.577	15.7	13.329	15.461	14.697	14.361	14.84	14.098	14.433
2014-07-28 23:59:59	14.361	14.433	14.553	13.93	15.031	15.008	15.127	14.457	13.834	12.847	15.008	14.457	15.676	13.209	15.438	14.649	14.625	14.84	14.481	14.409
2014-07-29 00:09:59	14.314	14.361	14.457	13.882	15.008	14.984	15.103	14.409	13.738	12.606	14.984	14.29	15.652	13.064	15.414	14.505	14.792	14.649	14.721	14.361
2014-07-29 00:19:59	14.146	14.314	14.337	13.834	14.984	14.577	15.103	14.337	13.81	12.413	14.96	14.146	15.629	12.992	15.39	14.673	14.768	14.721	14.768	14.314
2014-07-29 00:29:59	14.337	14.29	14.553	13.738	14.816	14.816	15.079	14.409	14.433	13.978	14.721	13.978	15.605	12.871	15.342	14.792	14.768	14.745	14.792	14.529
2014-07-29 00:39:59	14.721	14.816	14.84	13.69	14.792	14.888	15.031	14.625	14.768	14.721	14.721	13.858	15.581	12.727	15.318	14.888	14.745	14.768	14.816	14.816
2014-07-29 00:49:59	14.888	14.912	14.936	14.577	14.936	14.888	14.385	14.792	14.84	14.912	14.84	13.738	15.557	13.738	15.294	14.912	14.697	14.792	14.864	14.912
2014-07-29 00:59:59	14.936	14.936	14.936	14.792	14.936	14.888	14.601	14.816	14.84	14.912	14.84	13.618	15.533	14.385	15.247	14.912	14.745	14.816	14.888	14.96
2014-07-29 01:09:59	14.936	14.936	14.96	14.888	14.936	14.864	14.745	14.84	14.84	14.912	14.84	13.497	15.485	14.601	14.721	14.912	14.745	14.768	14.816	14.912
2014-07-29 01:19:59	14.936	14.936	14.96	14.888	14.936	14.864	14.816	14.888	14.864	14.936	14.84	14.266	14.864	14.673	14.721	14.888	14.673	14.745	14.816	14.96
2014-07-29 01:29:59	14.936	14.936	14.96	14.888	14.912	14.864	14.816	14.888	14.84	14.912	14.816	14.792	14.745	14.745	14.816	14.84	14.721	14.649	14.792	14.936
2014-07-29 01:39:59	14.936	14.912	14.936	14.864	14.912	14.84	14.816	14.864	14.816	14.888	14.816	14.936	14.816	14.792	14.84	14.768	14.745	14.673	14.84	14.96
2014-07-29 01:49:59	14.936	14.936	14.96	14.888	14.936	14.84	14.816	14.864	14.816	14.864	14.816	14.936	14.84	14.84	14.84	14.792	14.84	14.745	14.912	14.96
2014-07-29 01:59:59	14.96	14.96	14.984	14.912	14.96	14.888	14.84	14.84	14.792	14.84	14.792	14.912	14.792	14.84	14.816	14.888	14.912	14.816	14.888	14.912
2014-07-29 02:09:59	14.984	14.96	14.984	14.936	14.984	14.912	14.888	14.84	14.816	14.864	14.816	14.864	14.745	14.792	14.792	14.84	14.84	14.84	14.864	14.888
2014-07-29 02:19:59	14.984	14.96	14.984	14.936	14.984	14.912	14.864	14.864	14.816	14.888	14.84	14.84	14.745	14.768	14.816	14.816	14.792	14.84	14.864	14.888
2014-07-29 02:29:59	14.936	14.912	14.936	14.888	14.936	14.888	14.864	14.864	14.816	14.888	14.84	14.84	14.745	14.792	14.84	14.768	14.745	14.84	14.84	14.864
2014-07-29 02:39:59	14.912	14.888	14.936	14.864	14.936	14.888	14.84	14.84	14.816	14.864	14.792	14.864	14.745	14.792	14.816	14.745	14.768	14.84	14.888	14.888
2014-07-29 02:49:59	14.912	14.888	14.912	14.864	14.912	14.864	14.84	14.864	14.816	14.864	14.816	14.84	14.721	14.768	14.816	14.745	14.768	14.84	14.888	14.864
2014-07-29 02:59:59	14.888	14.888	14.912	14.84	14.912	14.864	14.816	14.84	14.816	14.864	14.792	14.816	14.721	14.745	14.792	14.745	14.792	14.864	14.912	14.912
2014-07-29 03:09:59	14.888	14.864	14.888	14.84	14.888	14.84	14.816	14.84	14.792	14.84	14.792	14.816	14.721	14.745	14.792	14.745	14.84	14.864	14.912	14.912
2014-07-29 03:19:59	14.864	14.84	14.888	14.816	14.864	14.816	14.792	14.816	14.792	14.84	14.768	14.816	14.721	14.745	14.768	14.792	14.84	14.864	14.912	14.912
2014-07-29 03:29:59	14.864	14.84	14.864	14.792	14.84	14.792	14.768	14.816	14.768	14.84	14.768	14.816	14.721	14.745	14.768	14.816	14.84	14.864	14.912	14.936
2014-07-29 03:39:59	14.816	14.792	14.84	14.768	14.816	14.768	14.745	14.792	14.768	14.816	14.745	14.816	14.721	14.768	14.768	14.816	14.816	14.864	14.888	14.912
2014-07-29 03:49:59	14.816	14.792	14.816	14.745	14.792	14.745	14.721	14.816	14.768	14.84	14.721	14.792	14.697	14.745	14.768	14.792	14.792	14.888	14.888	14.912
2014-07-29 03:59:59	14.792	14.768	14.792	14.745	14.792	14.721	14.697	14.792	14.768	14.84	14.697	14.721	14.673	14.721	14.745	14.792	14.792	14.888	14.864	14.888
2014-07-29 04:09:59	14.768	14.745	14.792	14.697	14.768	14.721	14.673	14.792	14.768	14.84	14.745	14.601	14.601	14.649	14.721	14.768	14.768	14.864	14.864	14.864
2014-07-29 04:19:59	14.768	14.745	14.768	14.649	14.745	14.697	14.625	14.768	14.745	14.816	14.768	14.481	14.505	14.553	14.721	14.768	14.745	14.84	14.84	14.84
2014-07-29 04:29:59	14.745	14.721	14.745	14.553	14.721	14.697	14.601	14.721	14.721	14.768	14.745	14.361	14.409	14.433	14.673	14.745	14.721	14.84	14.816	14.816
2014-07-29 04:39:59	14.721	14.673	14.721	14.433	14.673	14.697	14.505	14.649	14.673	14.697	14.697	14.266	14.314	14.266	14.577	14.721	14.721	14.816	14.816	14.768
2014-07-29 04:49:59	14.697	14.649	14.673	14.29	14.601	14.673	14.409	14.577	14.601	14.553	14.649	14.146	14.218	14.146	14.481	14.697	14.697	14.816	14.792	14.697
2014-07-29 04:59:59	14.673	14.553	14.625	14.194	14.505	14.649	14.337	14.481	14.529	14.194	14.577	14.074	14.146	14.026	14.385	14.673	14.697	14.792	14.768	14.601
2014-07-29 05:09:59	14.601	14.457	14.529	14.122	14.361	14.649	14.266	14.409	14.409	13.978	14.553	13.978	14.122	13.906	14.361	14.625	14.649	14.768	14.745	14.529
2014-07-29 05:19:59	14.577	14.361	14.505	13.978	14.29	14.601	14.194	14.337	14.314	13.738	14.457	13.858	14.074	13.786	14.314	14.505	14.577	14.768	14.625	14.457
2014-07-29 05:29:59	14.529	14.266	14.433	13.954	14.194	14.577	14.122	14.266	14.218	13.618	14.409	13.762	13.978	13.714	14.242	14.433	14.505	14.721	14.553	14.361
2014-07-29 05:39:59	14.481	14.194	14.361	13.882	14.122	14.529	14.05	14.218	14.146	13.546	14.337	13.762	13.954	13.69	14.218	14.361	14.433	14.649	14.481	14.314
2014-07-29 05:49:59	14.457	14.17	14.29	13.834	14.098	14.505	14.026	14.146	14.074	13.57	14.266	13.738	13.93	13.618	14.194	14.314	14.361	14.577	14.361	14.266
2014-07-29 05:59:59	14.409	14.098	14.29	13.81	14.05	14.505	14.002	14.098	14.026	13.497	14.194	13.69	13.858	13.594	14.194	14.242	14.314	14.577	14.194	14.194
2014-07-29 06:09:59	14.385	14.074	14.266	13.762	14.026	14.481	13.978	14.05	14.002	13.522	14.17	13.69	13.858	13.522	14.146	14.218	14.218	14.553	14.098	14.146
[truncated: 1,043 more rows]

## Sheet: Comm Surv Initial
Pool	1	2	3	4	5	6	7	11	12	13	14.5	16	17	17.5	18	19	23	24	26	27
Perimeter (m)	1.75	1.8	1.8	1.95	2.45	2.45	3	4.3	2.26	1.6	3.5	4	4.95	2.17	2.9	2.55	1.95	1.95	2.09	2.45
Volume (L)	5.5	6.25	4.5	3	14	25	22	20	6	4.25	14	19.25	27	4.5	14.5	8.5	7.5	10.5	4	6
Max depth (cm)	9	9.5	10	7	15	25	16	11	13.5	10	12	11	16.5	6	18	13	10	17	6.5	10
Surface area (sq)	18	19	16	13	29	35	33	47	22	9	21	36	56	30	37.5	14	19	23	16	16
Tide height (m)	2.33	2.33	2.43	2.48	2.46	2.36	2.58	2.68	2.56	2.46	2.58	2.73	2.73	2.49	2.63	2.18	2.03	2.1	2.13	2.38
NPP (Δ O2 mg L min)	0.0227907	0.141905	0.0145238	0.267317	0.0764286	0.00463415	0.00682927	0.0638095	0.0481395	0.170909	0.0613636	0.0593182	0.0161364	0.135	0.0239535	0.0488889	0.0578261	0.00354167	0.131489	0.100213
GPP (Δ O2 mg L min)	0.146184	0.279583	0.0939881	0.441781	0.192065	0.0911796	0.0791929	0.168515	0.12034	0.296951	0.13053	0.187403	0.0963538	0.401739	0.0911875	0.122071	0.182477	0.0426114	0.42335	0.216349
INITITIAL SURVEY	2014-07-10	2014-07-10	2014-07-10	2014-07-10	2014-07-10	2014-07-10	2014-07-12	2014-07-12	2014-07-12	2014-07-12	2014-07-12	2014-07-12	2014-07-12	2014-07-12	2014-07-12	2014-07-11	2014-07-11	2014-07-11	2014-07-11	2014-07-11
Bare	3	0	6	2.5	4	2	5	18	4	3	7	2	3	5	1	8	0	0	0	5
Shell hash										1			1	1.5		1	0.5	1	1	1
Dead mussels				1
Dead Semibalanus									1
Nucella eggs
(Under Pisaster)											1					3	1	3	1.5
SESSILES
Anthopleura art.	0.5	0.2	1	0.5	0.2			0.25	0.5	0.5		1	0.5			0.25			0.1	2
Anthopleura xanth						1										1		5	5
Metridium (brwn)		1			0.5	0.1			0.5								3	1	0.1	0.1
Balanus	0.1	0.2	0.1	0.1	0.1	0.1	0.1	0.2	0.5					0.1			0.2
Semibalanus	0.2	6	1	0.75	6	0.2	5	2	0.25	3	1	5	3	1	1	1	0.1		1	3
Chthamalus																0.1
Mytilus trossulus			0.1	0.1				3		1		14	5	3	10				0.1	8
Mytilus californ.							1
Red sponge
Spirorbids
Acrosiphonia										0.1							0.1
Calliartharon																		0.1
Cladophora	0.5	1.5	0.3	1	2	1		0.2	1	0.2					1	0.1	1		0.2
Codium
Corallina vanc.																		1
Crustose coralline						4	0.5										0.1	0.5
Cryptosiphonia	1																0.3	4
Culpamanea		0.1		0.1
Endocladia
Farlowia																		0.5
Fucus	0.5			0.3										1.5					0.5
Halosaccion																	0.1
Hildenbrandia								1						1			3	1
Leathesia	0.1	0.75	2			0.2		0.1
Mastocarpus									0.25									0.5
Mazzaella	0.3							0.5												0.5
Neorhodomela	7	0.5			6	12	1			0.25	1				1
Odonthalia	16	7	4	6	15	18	24	5	5	4	13	34	53	20	26	3	2	12	5	2
Palmaria						0.5														2
Petalonia?
Petrocelis					0.2	1									1		0.5	2
Polysiphonia	0.1		0.5	2				5	3	1						1			5	3
Prionitis					1							1			0.5			0.5
Ralfsia												1		1		0.1		1		1
Scytosiphon																	0.1
Soranthera	0.1			0.1				0.1	0.25	0.2	0.1					1	2	0.1
Ulva (blades)										0.1						0.1	0.3		0.1	0.5
MOBILES
Hemigrapsus nud.							1				1	1								2
Idotea	1						3						1					2
Leptasterias																1		1
Littorina - rough	7	3	4		36	80	105	16	1	1	1	24	64	37	18
Littorina - smooth	12	15	13	6	62	14	14	26	23	13	33	16	15	30	65	2	2	6	11	17
Lottia spp.			28	14		36	16	15	19	13	1			5		7	15			17
Nucella		2	1	9	2	11	7	32	3		1	1		1		1	1
Pagarus	5	15	6	1	1	29	4	4	5	8			4		4	4	10		10	3
Pisaster											1					4	1	4	2
Prickleback																				1
Sculpin								2	1		1			2	2	2	3	2	3	3
Katharina
Mopalia
Strongylocentrotus
Tonicella
Searlesia																	2
Amphipod													1
Richness
Basal	12	9	8	10	9	11	6	11	9	10	4	6	4	7	7	10	14	14	10	10
Algal	9	5	4	6	5	7	3	7	5	7	3	3	1	4	5	6	11	12	5	6
Animal	7	8	9	8	8	9	10	10	10	7	8	7	8	8	6	11	10	7	9	10
Total	16	13	13	14	13	16	13	17	15	14	11	10	9	12	11	17	21	19	14	16
Invertebrate	7	8	9	8	8	9	10	9	9	7	7	7	8	7	5	10	9	6	8	8
Mobile	4	4	5	4	4	5	7	6	6	4	7	4	5	5	4	7	7	5	4	6
Evenness
Basal	0.473737	0.674923	0.748696	0.631205	0.648414	0.577412	0.448186	0.733851	0.726798	0.719386	0.376334	0.603252	0.374149	0.521035	0.53944	0.768518	0.764086	0.721187	0.660233	0.824365
Mobile	0.836315	0.793761	0.74707	0.831077	0.570306	0.849919	0.545276	0.852385	0.709025	0.847335	0.362287	0.624265	0.477265	0.652304	0.56083	0.891997	0.758472	0.892752	0.849683	0.745329
Algal	0.475968	0.573686	0.722553	0.591722	0.633505	0.637117	0.237718	0.626412	0.702265	0.548103	0.27094	0.230352	.	0.419507	0.32595	0.656442	0.759826	0.65986	0.604273	0.892961
Diversity
Basal	0.511248	0.64404	0.67614	0.631205	0.618744	0.601313	0.348757	0.764227	0.693542	0.719386	0.226575	0.469421	0.22526	0.440326	0.45588	0.768518	0.87574	0.826572	0.660233	0.824365
Mobile	0.503512	0.477892	0.52218	0.500359	0.343359	0.594068	0.460812	0.663285	0.551729	0.510147	0.306168	0.375845	0.333594	0.455941	0.337653	0.753825	0.640983	0.624007	0.51156	0.579979
Algal	0.454189	0.400989	0.43502	0.46045	0.442801	0.538426	0.11342	0.52938	0.490862	0.463201	0.129271	0.109906	0	0.252568	0.227829	0.510811	0.791277	0.712108	0.422369	0.694859

## Sheet: Comm Surv Final
Pool	1	2	3	4	5	6	7	11	12	13	14.5	16	17	17.5	18	19	23	24	26	27
Surface area (sq)	21	20	17	11	39	46	43	61	16	8	30	45	50	27	33	30	25	34	30	22
NPP (Δ O2 mg L min)	-0.009375	0.0509375	0.0283871	0.139677	0.06375	-0.0046875	0.02	0.0663636	0.00647059	0.11	0.0524242	0.0541176	0.0426471	0.173529	0.076	0.00694444	0.0562162	0.0158974	0.141538	0.11725
GPP (Δ O2 mg L min)	0.0459583	0.154801	0.10316	0.317584	0.168988	0.0393601	0.0817073	0.139614	0.0326244	0.211316	0.117951	0.168284	0.0982026	0.417418	0.249235	0.0781566	0.146822	0.0637099	0.226226	0.289185
FINAL SURVEY	2014-08-02	2014-08-02	2014-08-02	2014-08-02	2014-08-02	2014-08-03	2014-08-02	2014-08-02	2014-08-02	2014-08-02	2014-08-02	2014-08-02	2014-08-02	2014-08-02	2014-08-02	2014-08-02	2014-08-02	2014-08-02	2014-08-02	2014-08-02
Bare	5	2	5	2	5	2	4	21	6	0.5	10	5	4	5	3	14	1	2	0.5	3
Shell hash	4	7	5	2	4	3	1	8	1	3	6	2	3	3	3	3	5	2	2	4
Dead mussels																			0.2	0.25
Dead Semibalanus					0.5	0.5		8	0.5		0.5					0.3	0.5		0.2
Nucella eggs						0.1
(Under Pisaster)	1				1					1						3
SESSILES
Anthopleura art.		0.3	0.5	0.5	0.1			0.1				0.25				0.2	0.1			1
Anthopleura xanth																1.5		8	6
Metridium (brwn)		4			0.3	0.3			0.25							0.1	1	0.2	0.5	0.25
Balanus	0.1	0.1	0.1					1	0.5		0.1		0.25	0.5				0.1	0.1
Semibalanus		4	1	1	6	0.3	7	4	1	1	0.5	4	2		1				1	1.5
Chthamalus
Mytilus trossulus						0.1		7		0.2		4	5		3					3
Mytilus californ.							0.7
Red sponge
Spirorbids
Acrosiphonia
Calliartharon
Cladophora	0.1	1	0.2	1	0.5	0.5		1	1	1	0.1				0.5		3	2	6
Codium
Corallina vanc.						0.1					0.1							1
Crustose coralline						4	1.5			0.1							0.2	2.5
Cryptosiphonia																				0.25
Culpamanea										0.1						0.1
Endocladia								2
Farlowia
Fucus	0.1							0.1									0.5
Halosaccion
Hildenbrandia		1.5					5										4			0.5
Leathesia		1	1	0.1	0.1	0.1	0.1								0.1	0.2		1
Mastocarpus								1	1
Mazzaella	0.2
Neorhodomela			0.3		5	10	0.5
Odonthalia	11	5	5	4	17	25	36	7	4	5	20	36	45	16	27	3	5	17	10	2
Palmaria						1		1												3
Petalonia?
Petrocelis
Polysiphonia	3			1.5				5	1	0.25						0.5			9	4
Prionitis					2										4			1	0.5
Ralfsia						3								1		3	4	5
Scytosiphon
Soranthera						0.1		0.1		0.1						0.2	1	0.2
Ulva (blades)			0.1							0.3						0.3	0.5		0.5	1
MOBILES
Hemigrapsus nud.																				1
Idotea		2					1						1					1		3
Leptasterias
Littorina - rough	4	4	1	4	21	29	109	9	5			31	30	14	5	1		1
Littorina - smooth	14	4	11	27	24	11	5	17	7	10	17	24	55	26	40	7	3	25	40	15
Lottia spp.	30	19	30	4		36	11	10	9	10	9	10		2		25	11			7
Nucella	4	2		5	9	6	13	9	2
Pagarus	3	26	8		8	20	9		1	6	2		2		1	9	10	4		4
Pisaster	1				1					1						3
Prickleback
Sculpin	4	1	3			2	1	1	2	2	1		3	5	4	2	3	3	5	3
Katharina
Mopalia						1
Strongylocentrotus						1										1
Tonicella			1													1
Searlesia						3													1
Amphipod													1
Richness
Basal	6	8	8	6	8	12	7	12	7	9	5	4	4	3	6	10	10	11	9	10
Algal	5	4	5	4	5	9	5	8	4	7	3	1	1	2	4	7	8	8	5	6
Animal	8	11	9	6	8	12	9	9	9	7	6	6	9	5	6	11	6	8	7	10
Total	13	15	14	10	13	21	14	17	13	14	9	7	10	7	10	18	14	16	12	16
Invertebrate	7	10	8	6	8	11	8	8	8	6	5	6	8	4	5	10	5	7	6	9

## Sheet: Algal CN
Pool	t0_N	t0_C	t17_N	t17_C	t0_CN	t17_CN	delta_N	delta_C	delta_CN
1	2.075	35.208	2.675	36.078	16.9677	13.4871	0.6	0.87	-3.48061
2	2.668	33.125	3.021	36.585	12.4157	12.1102	0.353	3.46	-0.305439
3	2.414	35.173	2.208	33.76	14.5704	15.2899	-0.206	-1.413	0.719433
4	2.552	35.481	3.397	35.37	13.9032	10.4121	-0.845	0.111	-3.49108
5	1.94	29.888	1.93	34.263	15.4062	17.7528	-0.01	4.375	2.34666
6	1.712	33.16	2.281	36.085	19.3692	15.8198	-0.569	-2.925	-3.54934
7	1.703	36.183	1.648	36.068	21.2466	21.8859	-0.055	-0.115	0.639299
11	3.48	35.594	2.281	36.365	10.2282	15.9426	-1.199	0.771	5.71441
12	3.036	31.645	3.069	38.14	10.4233	12.4275	0.033	6.495	2.00425
13	2.893	35.447	3.254	35.453	12.2527	10.8952	0.361	0.006	-1.35747
14.5	2.488	30.48	1.818	36.439	12.2508	20.0435	-0.67	5.959	7.79265
16	3.19	36.786	2.215	35.102	11.5317	15.8474	-0.975	-1.684	4.31574
17	2.809	35.924	2.793	37.728	12.7889	13.5081	-0.016	1.804	0.719163
17.5	3.082	34.424	3.087	34.145	11.1694	11.0609	0.005	-0.279	-0.10847
18	2.227	34.971	2.184	35.323	15.7032	16.1735	-0.043	0.352	0.470347
19	2.792	32.674	3.163	32.804	11.7027	10.3712	0.371	0.13	-1.33156
23	2.487	29.528	2.215	34.286	11.8729	15.479	-0.272	4.758	3.60607
24	3.266	35.66	2.37	36.457	10.9186	15.3827	-0.896	0.797	4.46415
26	2.779	35.259	3.347	35.174	12.6877	10.5091	0.568	-0.085	-2.17854
27	3.351	35.782	3.632	36.54	10.678	10.0606	0.281	0.758	-0.617434

## Sheet: Air Temp
Date	Time	Air Temp (deg C)
20140715	53	12.8
20140715	153	13.3
20140715	253	12.8
20140715	353	12.8
20140715	420	12.8
20140715	453	12.8
20140715	553	12.8
20140715	653	13.3
20140715	700	13.9
20140715	751	14
20140715	753	13.9
20140715	819	14.4
20140715	853	15
20140715	953	15
20140715	1053	16.1
20140715	1153	16.7
20140715	1253	16.7
20140715	1353	16.1
20140715	1453	15.6
20140715	1553	15.6
20140715	1653	15
20140715	1753	14.4
20140715	1853	14.4
20140715	1953	13.9
20140715	2053	13.3
20140715	2153	12.8
20140715	2253	13.3
20140715	2353	12.8
20140716	53	12.2
20140716	153	11.7
20140716	253	11.1
20140716	353	11.1
20140716	453	11.1
20140716	553	11.7
20140716	653	12.2
20140716	753	12.8
20140716	853	13.3
20140716	953	13.9
20140716	1053	14.4
20140716	1153	14.4
20140716	1253	15.6
20140716	1353	16.1
20140716	1453	15
20140716	1553	15.6
20140716	1653	15.6
20140716	1753	16.1
20140716	1853	15
20140716	1953	13.9
20140716	2053	13.9
20140716	2153	12.8
20140716	2253	12.2
20140716	2353	12.2
20140717	53	11.7
20140717	153	12.2
20140717	253	11.1
20140717	353	11.1
20140717	453	11.1
20140717	553	12.2
20140717	653	12.8
20140717	753	13.3
20140717	853	14.4
20140717	953	14.4
20140717	1053	15
20140717	1153	15
20140717	1253	15
20140717	1353	15
20140717	1453	14.4
20140717	1553	13.3
20140717	1653	12.8
20140717	1753	12.2
20140717	1853	12.2
20140717	1951	12
20140717	1953	12.2
20140717	2053	11.7
20140717	2153	11.7
20140717	2253	11.7
20140717	2353	11.7
20140718	53	11.7
20140718	153	11.7
20140718	253	11.7
20140718	353	11.1
20140718	453	11.1
20140718	553	11.7
20140718	653	12.2
20140718	753	13.3
20140718	853	14.4
20140718	953	14.4
20140718	1053	16.7
20140718	1153	16.1
20140718	1253	16.1
20140718	1353	16.7
20140718	1453	16.1
20140718	1551	15
20140718	1553	15
20140718	1653	13.9
20140718	1753	13.3
20140718	1853	13.9
20140718	1953	13.3
20140718	2000	13.3
20140718	2053	12.8
20140718	2153	12.8
20140718	2209	12.8
20140718	2222	12.8
20140718	2235	12.8
20140718	2251	13
20140718	2253	12.8
20140718	2328	12.2
20140718	2339	12.8
20140718	2353	12.8
20140719	53	12.8
20140719	153	12.2
20140719	253	12.2
20140719	353	12.2
20140719	453	12.2
20140719	511	12.2
20140719	551	12
20140719	553	12.2
20140719	653	13.3
20140719	751	13
20140719	753	13.3
20140719	853	13.3
20140719	953	13.9
20140719	1001	13.3
20140719	1010	13.3
20140719	1020	13.3
20140719	1053	13.3
20140719	1153	13.3
20140719	1227	13.9
20140719	1251	14
20140719	1253	14.4
20140719	1353	15
20140719	1453	15.6
20140719	1508	15
20140719	1553	15
20140719	1653	15
20140719	1753	15
20140719	1851	14
20140719	1853	14.4
20140719	1931	14.4
20140719	1953	14.4
20140719	2053	13.9
20140719	2151	13
20140719	2153	12.8
20140719	2203	12.8
20140719	2238	12.8
20140719	2251	13
20140719	2253	12.8
20140719	2307	12.8
20140719	2323	12.2
20140719	2353	12.2
20140720	30	12.8
20140720	53	13.3
20140720	56	13.3
20140720	106	12.8
20140720	116	12.8
20140720	131	12.8
20140720	139	12.8
20140720	153	12.8
20140720	203	13.3
20140720	214	13.3
20140720	251	13
20140720	253	13.3
20140720	322	13.3
20140720	353	13.3
20140720	453	13.3
20140720	551	13
20140720	553	13.3
20140720	604	13.3
20140720	642	13.3
20140720	649	13
20140720	653	13.3
20140720	711	13.3
20140720	753	13.9
20140720	853	13.3
20140720	911	13.3
20140720	942	13.9
20140720	953	13.9
20140720	1053	13.9
20140720	1117	13.9
20140720	1153	12.8
20140720	1253	12.8
20140720	1319	12.8
20140720	1351	13
20140720	1353	12.8
20140720	1442	12.8
20140720	1453	12.8
20140720	1508	12.8
20140720	1553	13.3
20140720	1653	13.3
20140720	1753	12.8
20140720	1812	12.2
20140720	1851	13
20140720	1853	12.8
20140720	1951	12
20140720	1953	12.2
20140720	2004	12.2
20140720	2053	11.7
20140720	2100	12.2
20140720	2153	11.7
20140720	2253	11.1
20140720	2353	11.1
20140721	53	11.1
20140721	153	11.1
20140721	253	11.1
20140721	353	11.1
20140721	453	11.1
20140721	553	11.7
20140721	653	11.7
20140721	753	13.3
20140721	853	13.9
20140721	953	15
20140721	1053	16.7
20140721	1153	17.8
20140721	1253	18.9
20140721	1353	18.9
20140721	1453	20
20140721	1553	20
20140721	1653	20
20140721	1753	18.9
20140721	1853	18.3
20140721	1953	17.2
20140721	2053	15.6
20140721	2153	14.4
20140721	2253	13.9
20140721	2353	13.9
20140722	53	14.4
20140722	153	14.4
20140722	253	13.3
20140722	353	13.9
20140722	453	13.9
20140722	553	13.9
20140722	653	14.4
20140722	753	15
20140722	853	14.4
20140722	953	15
20140722	1053	15.6
20140722	1153	15.6
20140722	1253	15.6
20140722	1353	16.1
20140722	1453	17.2
20140722	1553	17.2
20140722	1653	16.1
20140722	1753	16.1
20140722	1811	15.6
20140722	1853	15
20140722	1953	14.4
20140722	2053	14.4
20140722	2153	14.4
20140722	2253	14.4
20140722	2353	14.4
20140723	53	14.4
20140723	153	14.4
20140723	202	14.4
20140723	231	13.9
20140723	253	13.9
20140723	342	13.9
20140723	353	13.3
20140723	453	13.9
20140723	553	14.4
20140723	653	15
20140723	710	14.4
20140723	753	15.6
20140723	853	15.6
20140723	953	15.6
20140723	1053	15.6
20140723	1153	15.6
20140723	1253	15
20140723	1353	16.1
20140723	1453	15.6
20140723	1553	15
20140723	1653	15.6
20140723	1751	15
20140723	1753	15
20140723	1801	15
20140723	1837	15
20140723	1853	15
20140723	1900	15
20140723	1953	14.4
20140723	2000	14.4
20140723	2053	14.4
20140723	2100	14.4
20140723	2114	14.4
20140723	2153	14.4
20140723	2253	14.4
20140723	2339	13.9
20140723	2353	13.9
20140724	53	13.9
20140724	121	13.9
20140724	136	13.9
20140724	153	13.3
20140724	253	13.9
20140724	351	13
20140724	353	13.3
20140724	445	13.9
20140724	453	13.9
20140724	529	13.9
20140724	544	14.4
20140724	553	13.9
20140724	602	13.9
20140724	617	13.9
20140724	653	14.4
20140724	704	13.9
20140724	753	14.4
20140724	853	13.9
20140724	953	15
20140724	1053	15
20140724	1121	14.4
20140724	1136	13.3
20140724	1147	13
20140724	1153	13.3
20140724	1209	13.3
20140724	1253	14.4
20140724	1353	13.9
20140724	1453	13.9
20140724	1553	13.9
20140724	1653	13.9
20140724	1753	13.9
20140724	1853	13.9
20140724	1953	13.3
20140724	2053	12.8
20140724	2153	12.8
20140724	2253	12.2
20140724	2353	12.8
20140725	53	12.8
20140725	153	12.2
20140725	253	12.2
20140725	312	12.2
20140725	353	11.7
20140725	453	11.7
20140725	553	11.7
20140725	653	11.7
20140725	753	12.2
20140725	853	12.2
20140725	953	12.2
20140725	1053	12.8
20140725	1153	13.9
20140725	1253	13.3
20140725	1353	13.3
20140725	1453	13.3
20140725	1553	13.9
20140725	1653	13.3
20140725	1753	13.3
20140725	1853	13.3
20140725	1913	12.8
20140725	1922	13.3
20140725	1953	13.3
20140725	2053	13.3
20140725	2153	12.8
20140725	2253	12.8
20140725	2335	12.8
20140725	2351	13
20140725	2353	12.8
20140726	2	12.8
20140726	22	12.8
20140726	53	12.8
20140726	106	12.8
20140726	116	12.8
20140726	128	12.8
20140726	153	12.8
20140726	203	12.8
20140726	213	12.8
20140726	226	12.8
20140726	253	12.8
20140726	353	12.2
20140726	451	13
20140726	453	12.8
20140726	553	12.8
20140726	653	13.3
20140726	753	13.9
20140726	853	13.9
20140726	919	13.9
20140726	953	13.3
20140726	1053	13.9
20140726	1153	13.9
20140726	1253	13.3
20140726	1353	13.9
20140726	1406	13.9
20140726	1414	13.9
20140726	1442	13.9
20140726	1453	13.9
20140726	1553	13.9
20140726	1641	13.9
20140726	1653	13.9
20140726	1732	13.9
20140726	1753	13.9
20140726	1820	13.3
20140726	1837	13.3
20140726	1851	13
20140726	1853	13.3
20140726	1904	13.3
20140726	1913	13.3
20140726	1922	13.3
20140726	1953	13.3
20140726	1956	13.3
20140726	2003	13.3
20140726	2010	13.3
20140726	2019	13.3
20140726	2053	13.3
20140726	2138	13.3
20140726	2153	13.3
20140726	2208	13.3
20140726	2253	13.3
20140726	2348	13
20140726	2353	12.8
20140727	2	12.8
20140727	34	13.3
20140727	53	12.8
20140727	100	12.8
20140727	109	12.8
20140727	153	12.8
20140727	253	12.8
20140727	322	12.8
20140727	349	13
20140727	353	12.8
20140727	453	12.8
20140727	500	12.8
20140727	553	12.8
20140727	642	12.8
20140727	653	12.8
20140727	726	12.8
20140727	753	13.3
20140727	800	13.9
20140727	807	13.9
20140727	853	14.4
20140727	953	15
20140727	1053	15
20140727	1153	15.6
20140727	1242	14.4
20140727	1251	16
20140727	1253	15.6
20140727	1317	14.4
20140727	1353	14.4
20140727	1453	15
20140727	1553	15
20140727	1651	16
20140727	1653	15.6
20140727	1753	15
20140727	1853	14.4
20140727	1953	13.9
20140727	2053	13.9
20140727	2104	13.9
20140727	2153	13.9
20140727	2253	13.3
20140727	2300	13.3
20140727	2336	13.3
20140727	2353	13.3
20140728	35	13.3
20140728	53	13.3
20140728	153	13.3
20140728	253	13.9
20140728	300	13.3
20140728	351	14
20140728	353	13.9
20140728	400	13.9
20140728	453	13.3
20140728	553	13.3
20140728	653	13.9
20140728	753	14.4
20140728	853	14.4
20140728	953	14.4
20140728	1053	14.4
20140728	1153	15
20140728	1253	15
20140728	1318	15
20140728	1330	14.4
20140728	1339	14.4
20140728	1349	14
20140728	1353	14.4
20140728	1453	14.4
20140728	1553	13.9
20140728	1653	12.8
20140728	1721	12.8
20140728	1746	12.8
20140728	1753	12.8
20140728	1853	13.3
20140728	1910	13.3
20140728	1924	13.3
20140728	1939	12.8
20140728	1946	12.8
20140728	1953	12.8
20140728	2005	12.8
20140728	2053	12.2
20140728	2113	12.2
20140728	2153	12.2
20140728	2253	11.7
20140728	2353	11.1
20140729	53	11.1
20140729	114	11.1
20140729	136	11.1
20140729	153	10.6
20140729	253	10.6
20140729	353	10.6
20140729	453	10.6
20140729	553	11.1
20140729	653	12.8
20140729	753	13.3
20140729	853	12.8
20140729	953	13.9
20140729	1053	14.4
20140729	1153	14.4
20140729	1253	15
20140729	1353	14.4
20140729	1453	15.6
20140729	1553	15
20140729	1653	13.9
20140729	1753	13.9
20140729	1853	13.3
20140729	1953	12.8
20140729	2026	13.3
20140729	2053	12.8
20140729	2153	12.8
20140729	2224	12.8
20140729	2253	12.8
20140729	2353	12.2
20140730	28	12.2
20140730	38	12.2
20140730	53	12.2
20140730	153	12.2
20140730	253	12.2
20140730	353	12.2
20140730	453	12.2
20140730	553	12.8
20140730	653	13.3
20140730	753	13.3
20140730	853	13.9
20140730	953	15.6
20140730	1053	15
20140730	1153	15
20140730	1251	15
20140730	1253	15
20140730	1351	15
20140730	1353	15
20140730	1439	15.6
20140730	1449	15
20140730	1453	15
20140730	1553	15
20140730	1653	15
20140730	1753	15
20140730	1853	15
20140730	1953	14.4
20140730	2053	14.4
20140730	2151	13
20140730	2153	13.3
20140730	2251	13
20140730	2253	12.8
20140730	2353	12.2
20140731	53	11.1
20140731	153	10.6
20140731	251	10
20140731	253	10
20140731	302	10
20140731	336	11.1
20140731	353	11.1
20140731	453	10.6
20140731	503	10.6
20140731	513	10.6
20140731	553	11.1
20140731	601	11.7
20140731	653	11.7
20140731	753	11.7
20140731	853	13.3
20140731	953	14.4
20140731	1053	15
20140731	1105	15
20140731	1153	15.6
20140731	1253	16.7
20140731	1353	17.8
20140731	1453	18.3
20140731	1553	18.9
20140731	1653	17.8
20140731	1753	18.3
20140731	1853	17.8
20140731	1953	16.7
20140731	2053	15.6
20140731	2153	13.9
20140731	2253	14.4
20140731	2353	13.3
20140801	53	12.8
20140801	153	12.8
20140801	253	11.1
20140801	353	10.6
20140801	453	11.1
20140801	553	12.8
20140801	653	13.9
20140801	753	14.4
20140801	853	16.7
20140801	953	16.7
20140801	1053	17.8
20140801	1153	18.3
20140801	1253	19.4
20140801	1353	20.6
20140801	1453	20
20140801	1553	20
20140801	1653	18.9
20140801	1753	17.2
20140801	1853	16.7
20140801	1953	16.1
20140801	2053	15.6
20140801	2153	14.4
20140801	2253	13.9
20140801	2353	13.9
20140802	53	12.2
20140802	153	12.8
20140802	253	12.8
20140802	353	11.1
20140802	449	12
20140802	453	12.2
20140802	500	11.7
20140802	527	11.7
20140802	534	12.2
20140802	553	12.2
20140802	607	12.2
20140802	653	13.3
20140802	753	14.4
20140802	853	15.6
20140802	953	16.7
20140802	1053	16.1
20140802	1153	17.8
20140802	1253	18.3
20140802	1353	18.3
20140802	1453	16.7
20140802	1553	16.1
20140802	1653	16.7
20140802	1753	16.1
20140802	1853	15.6
20140802	1953	14.4
20140802	2053	13.9
20140802	2153	14.4
20140802	2253	12.8
20140802	2353	12.2
20140803	53	13.3
20140803	153	12.2
20140803	253	11.1
20140803	353	12.2
20140803	451	13
20140803	453	12.8
20140803	514	13.3
20140803	553	14.4
20140803	653	15
20140803	753	15.6
20140803	853	15.6
20140803	953	16.7
20140803	1053	17.2
20140803	1153	17.2
20140803	1253	17.8
20140803	1353	18.3
20140803	1453	16.7
20140803	1553	16.7
20140803	1653	16.7
20140803	1753	16.7
20140803	1853	16.7
20140803	1953	16.1
20140803	2053	16.1
20140803	2153	16.1
20140803	2253	15.6
20140803	2353	16.1
20140804	0	16.1
20140804	13	16.1
20140804	53	15.6
20140804	153	15.6
20140804	253	15.6
20140804	353	15
20140804	453	15.6
20140804	544	15.6
20140804	553	15.6
20140804	626	15.6
20140804	628	15.6
20140804	649	15
20140804	653	15
20140804	753	15.6
20140804	851	16
20140804	853	16.1
20140804	936	15.6
20140804	953	16.7
20140804	1000	16.7
20140804	1044	16.7
20140804	1053	17.2
20140804	1153	16.7
20140804	1253	17.8
20140804	1353	16.7
20140804	1413	17.2
20140804	1453	16.7
20140804	1553	16.7
20140804	1653	15.6
20140804	1753	15.6
20140804	1853	15.6
20140804	1900	15.6
20140804	1951	15
20140804	1953	15
20140804	2043	14.4
20140804	2053	14.4
20140804	2151	14
20140804	2153	14.4
20140804	2253	14.4
20140804	2323	14.4
20140804	2353	13.9
